# Supplementary material for: The Role of the Suprachiasmatic Nucleus in Cardiac Autonomic Control during Sleep
Source: PLoS One. 2016 Mar 24;11(3):e0152390. doi: 10.1371/journal.pone.0152390 (PMC4807027; doi:10.1371/journal.pone.0152390)
Supplement: S1 Data File — (XLSX) [file pone.0152390.s001.xlsx]

## Sheet: data
subject	patient	gender	age	bmi	leg	apnea	arousal trans	stage	HR	LF	HF	LFHF	time
Ctrl05	ctl	f	43	25.88	FALSE	FALSE	FALSE	Wake	82.3258	4.14222	2.72624	1.41597	2010-01-01 22:59:00
Ctrl05	ctl	f	43	25.88	FALSE	FALSE	FALSE	Wake	67.6557	3.45042	2.08604	1.36437	2010-01-01 22:59:30
Ctrl05	ctl	f	43	25.88	FALSE	FALSE	FALSE	Wake	62.0306	1.95624	1.09984	0.856397	2010-01-01 23:00:00
Ctrl05	ctl	f	43	25.88	FALSE	FALSE	FALSE	Wake	61.1103	0.841309	1.19295	-0.351644	2010-01-01 23:00:30
Ctrl05	ctl	f	43	25.88	FALSE	FALSE	FALSE	Wake	61.2907	0.126809	0.992437	-0.865628	2010-01-01 23:01:00
Ctrl05	ctl	f	43	25.88	FALSE	FALSE	FALSE	Wake	61.6664	0.386758	0.438513	-0.0517551	2010-01-01 23:01:30
Ctrl05	ctl	f	43	25.88	FALSE	FALSE	FALSE	Wake	65.3286	1.21426	0.736446	0.477814	2010-01-01 23:02:00
Ctrl05	ctl	f	43	25.88	FALSE	FALSE	FALSE	Wake	61.8545	1.04756	0.742175	0.305389	2010-01-01 23:02:30
Ctrl05	ctl	f	43	25.88	FALSE	FALSE	FALSE	Wake	61.5684	-0.360396	0.710201	-1.0706	2010-01-01 23:03:00
Ctrl05	ctl	f	43	25.88	FALSE	FALSE	FALSE	Wake	63.5964	0.0382587	0.446223	-0.407964	2010-01-01 23:03:30
Ctrl05	ctl	f	43	25.88	FALSE	FALSE	FALSE	Wake	61.8604	0.371564	0.357744	0.0138192	2010-01-01 23:04:00
Ctrl05	ctl	f	43	25.88	FALSE	FALSE	FALSE	Wake	64.7154	0.224902	0.755652	-0.53075	2010-01-01 23:04:30
Ctrl05	ctl	f	43	25.88	FALSE	FALSE	FALSE	Wake	62.2713	0.662069	0.586397	0.0756724	2010-01-01 23:05:00
Ctrl05	ctl	f	43	25.88	FALSE	FALSE	FALSE	Wake	60.6847	1.08475	0.749008	0.335742	2010-01-01 23:05:30
Ctrl05	ctl	f	43	25.88	FALSE	FALSE	FALSE	Wake	59.269	0.684056	0.72013	-0.0360739	2010-01-01 23:06:00
Ctrl05	ctl	f	43	25.88	FALSE	FALSE	FALSE	Wake	60.3995	2.14624	1.02532	1.12091	2010-01-01 23:06:30
Ctrl05	ctl	f	43	25.88	FALSE	FALSE	FALSE	Wake	64.436	3.55566	1.19535	2.36032	2010-01-01 23:07:00
Ctrl05	ctl	f	43	25.88	FALSE	FALSE	FALSE	Wake	63.5984	2.77079	1.25835	1.51244	2010-01-01 23:07:30
Ctrl05	ctl	f	43	25.88	FALSE	FALSE	FALSE	Wake	58.6885	1.29593	1.43661	-0.140675	2010-01-01 23:08:00
Ctrl05	ctl	f	43	25.88	FALSE	FALSE	FALSE	Wake	62.1367	-0.386899	1.08934	-1.47623	2010-01-01 23:08:30
Ctrl05	ctl	f	43	25.88	FALSE	FALSE	FALSE	Wake	59.3304	0.0494566	0.888878	-0.839422	2010-01-01 23:09:00
Ctrl05	ctl	f	43	25.88	FALSE	FALSE	FALSE	Wake	61.7015	0.313934	0.905594	-0.591659	2010-01-01 23:09:30
Ctrl05	ctl	f	43	25.88	FALSE	FALSE	FALSE	1	61.0438	0.699825	0.947712	-0.247887	2010-01-01 23:10:00
Ctrl05	ctl	f	43	25.88	FALSE	FALSE	FALSE	1	61.2474	1.15657	1.35297	-0.196404	2010-01-01 23:10:30
Ctrl05	ctl	f	43	25.88	FALSE	FALSE	FALSE	1	60.2232	0.924219	1.78747	-0.863248	2010-01-01 23:11:00
Ctrl05	ctl	f	43	25.88	FALSE	FALSE	FALSE	Wake	63.5761	1.26073	1.87569	-0.614956	2010-01-01 23:11:30
Ctrl05	ctl	f	43	25.88	FALSE	FALSE	FALSE	Wake	70.5875	1.44838	1.32072	0.127661	2010-01-01 23:12:00
Ctrl05	ctl	f	43	25.88	FALSE	FALSE	FALSE	Wake	61.0203	1.473	1.29121	0.181785	2010-01-01 23:12:30
Ctrl05	ctl	f	43	25.88	FALSE	FALSE	FALSE	Wake	61.843	0.769089	0.978289	-0.209199	2010-01-01 23:13:00
Ctrl05	ctl	f	43	25.88	FALSE	FALSE	FALSE	Wake	64.7699	-0.0407907	0.550142	-0.590933	2010-01-01 23:13:30
Ctrl05	ctl	f	43	25.88	FALSE	FALSE	FALSE	1	66.1474	-0.308878	0.569623	-0.878501	2010-01-01 23:14:00
Ctrl05	ctl	f	43	25.88	FALSE	FALSE	FALSE	1	62.811	0.207989	0.61659	-0.408601	2010-01-01 23:14:30
Ctrl05	ctl	f	43	25.88	FALSE	FALSE	FALSE	1	63.1066	-0.0667062	0.869954	-0.93666	2010-01-01 23:15:00
Ctrl05	ctl	f	43	25.88	FALSE	FALSE	FALSE	2	65.0525	1.2375	0.950344	0.28716	2010-01-01 23:15:30
Ctrl05	ctl	f	43	25.88	FALSE	FALSE	FALSE	2	63.7014	1.41449	1.02425	0.390245	2010-01-01 23:16:00
Ctrl05	ctl	f	43	25.88	FALSE	FALSE	FALSE	2	59.9469	0.58984	1.16474	-0.574903	2010-01-01 23:16:30
Ctrl05	ctl	f	43	25.88	FALSE	FALSE	FALSE	2	63.3065	0.655861	1.18375	-0.527889	2010-01-01 23:17:00
Ctrl05	ctl	f	43	25.88	FALSE	FALSE	FALSE	2	60.5059	1.11182	1.24277	-0.130946	2010-01-01 23:17:30
Ctrl05	ctl	f	43	25.88	FALSE	FALSE	FALSE	2	61.3016	1.52231	1.03741	0.4849	2010-01-01 23:18:00
Ctrl05	ctl	f	43	25.88	FALSE	FALSE	FALSE	2	58.6491	0.904825	1.18797	-0.28314	2010-01-01 23:19:00
Ctrl05	ctl	f	43	25.88	FALSE	FALSE	FALSE	2	61.8543	0.976784	1.23399	-0.257204	2010-01-01 23:19:30
Ctrl05	ctl	f	43	25.88	FALSE	FALSE	FALSE	2	60.1765	1.46302	1.36323	0.0997935	2010-01-01 23:20:00
Ctrl05	ctl	f	43	25.88	FALSE	FALSE	FALSE	2	61.6081	1.10416	1.60738	-0.503212	2010-01-01 23:20:30
Ctrl05	ctl	f	43	25.88	FALSE	FALSE	FALSE	2	59.4069	1.03893	1.38033	-0.341394	2010-01-01 23:21:00
Ctrl05	ctl	f	43	25.88	FALSE	FALSE	FALSE	2	61.8942	1.4083	1.05987	0.348429	2010-01-01 23:21:30
Ctrl05	ctl	f	43	25.88	FALSE	FALSE	FALSE	2	61.3946	1.47789	1.12616	0.351731	2010-01-01 23:22:00
Ctrl05	ctl	f	43	25.88	FALSE	FALSE	FALSE	2	64.0431	1.75549	1.08323	0.672265	2010-01-01 23:23:00
Ctrl05	ctl	f	43	25.88	FALSE	FALSE	TRUE	1	59.2577	2.2019	1.1154	1.0865	2010-01-01 23:23:30
Ctrl05	ctl	f	43	25.88	FALSE	FALSE	FALSE	1	63.0329	1.54379	1.6584	-0.11461	2010-01-01 23:24:00
Ctrl05	ctl	f	43	25.88	FALSE	FALSE	FALSE	2	60.0551	1.77236	1.56096	0.211394	2010-01-01 23:24:30
Ctrl05	ctl	f	43	25.88	FALSE	FALSE	FALSE	2	62.6471	1.6938	1.26014	0.433662	2010-01-01 23:25:00
Ctrl05	ctl	f	43	25.88	FALSE	FALSE	FALSE	2	59.5305	1.50094	1.42183	0.0791087	2010-01-01 23:26:00
Ctrl05	ctl	f	43	25.88	FALSE	FALSE	FALSE	2	60.186	1.72871	1.36548	0.363234	2010-01-01 23:27:30
Ctrl05	ctl	f	43	25.88	FALSE	FALSE	FALSE	2	58.0444	1.12444	1.17625	-0.0518096	2010-01-01 23:28:00
Ctrl05	ctl	f	43	25.88	FALSE	FALSE	FALSE	3	60.1848	1.40708	1.2373	0.169776	2010-01-01 23:28:30
Ctrl05	ctl	f	43	25.88	FALSE	FALSE	FALSE	3	60.4159	1.61685	1.12057	0.496281	2010-01-01 23:29:00
Ctrl05	ctl	f	43	25.88	FALSE	FALSE	FALSE	3	60.3848	1.70493	1.00372	0.701215	2010-01-01 23:29:30
Ctrl05	ctl	f	43	25.88	FALSE	FALSE	FALSE	3	59.7337	1.77417	0.882237	0.891935	2010-01-01 23:30:00
Ctrl05	ctl	f	43	25.88	FALSE	FALSE	FALSE	3	63.519	0.962067	0.843204	0.118863	2010-01-01 23:30:30
Ctrl05	ctl	f	43	25.88	FALSE	FALSE	FALSE	3	63.267	0.213336	0.950538	-0.737202	2010-01-01 23:31:00
Ctrl05	ctl	f	43	25.88	FALSE	FALSE	FALSE	3	60.145	0.922631	1.28351	-0.360883	2010-01-01 23:31:30
Ctrl05	ctl	f	43	25.88	FALSE	FALSE	FALSE	3	64.5178	1.42866	0.985294	0.443365	2010-01-01 23:32:00
Ctrl05	ctl	f	43	25.88	TRUE	FALSE	TRUE	2	64.7329	1.84293	0.81678	1.02615	2010-01-01 23:32:30
Ctrl05	ctl	f	43	25.88	FALSE	FALSE	FALSE	2	61.8326	1.79359	0.285555	1.50804	2010-01-01 23:33:00
Ctrl05	ctl	f	43	25.88	FALSE	FALSE	FALSE	3	64.9148	0.7934	0.212366	0.581034	2010-01-01 23:33:30
Ctrl05	ctl	f	43	25.88	FALSE	FALSE	TRUE	2	64.7725	0.781936	0.436059	0.345877	2010-01-01 23:34:00
Ctrl05	ctl	f	43	25.88	FALSE	FALSE	FALSE	2	63.2118	1.39483	0.829992	0.564841	2010-01-01 23:34:30
Ctrl05	ctl	f	43	25.88	FALSE	FALSE	FALSE	3	64.6623	1.01961	0.784495	0.23511	2010-01-01 23:35:00
Ctrl05	ctl	f	43	25.88	FALSE	FALSE	FALSE	3	61.9006	1.93844	0.689741	1.2487	2010-01-01 23:35:30
Ctrl05	ctl	f	43	25.88	FALSE	FALSE	FALSE	3	60.8808	1.8107	0.978138	0.832558	2010-01-01 23:36:00
Ctrl05	ctl	f	43	25.88	FALSE	FALSE	FALSE	3	62.9084	1.95867	1.14011	0.818565	2010-01-01 23:36:30
Ctrl05	ctl	f	43	25.88	FALSE	FALSE	FALSE	3	63.4965	1.62233	0.833605	0.78873	2010-01-01 23:37:00
Ctrl05	ctl	f	43	25.88	FALSE	FALSE	FALSE	3	62.2929	2.12479	0.81806	1.30673	2010-01-01 23:37:30
Ctrl05	ctl	f	43	25.88	FALSE	FALSE	FALSE	3	62.721	2.23857	1.02025	1.21831	2010-01-01 23:38:00
Ctrl05	ctl	f	43	25.88	FALSE	FALSE	FALSE	3	61.8454	1.812	0.999823	0.81218	2010-01-01 23:38:30
Ctrl05	ctl	f	43	25.88	FALSE	FALSE	FALSE	3	65.0171	0.78923	0.743983	0.0452469	2010-01-01 23:39:00
Ctrl05	ctl	f	43	25.88	FALSE	FALSE	FALSE	3	65.1988	1.17517	0.659642	0.51553	2010-01-01 23:39:30
Ctrl05	ctl	f	43	25.88	FALSE	FALSE	FALSE	3	64.443	1.68967	0.654718	1.03495	2010-01-01 23:40:00
Ctrl05	ctl	f	43	25.88	FALSE	FALSE	FALSE	3	64.6803	1.03656	0.662276	0.374284	2010-01-01 23:40:30
Ctrl05	ctl	f	43	25.88	FALSE	FALSE	FALSE	3	64.3313	0.855436	0.795072	0.0603643	2010-01-01 23:41:00
Ctrl05	ctl	f	43	25.88	FALSE	FALSE	FALSE	3	63.7999	0.826278	0.822024	0.00425449	2010-01-01 23:41:30
Ctrl05	ctl	f	43	25.88	FALSE	FALSE	FALSE	3	65.6126	0.353048	0.817575	-0.464526	2010-01-01 23:42:00
Ctrl05	ctl	f	43	25.88	FALSE	FALSE	FALSE	3	65.628	-0.302809	0.792676	-1.09548	2010-01-01 23:42:30
Ctrl05	ctl	f	43	25.88	FALSE	FALSE	FALSE	3	65.5807	0.0438255	0.721394	-0.677569	2010-01-01 23:43:00
Ctrl05	ctl	f	43	25.88	FALSE	FALSE	FALSE	3	65.487	1.02887	0.600867	0.428002	2010-01-01 23:43:30
Ctrl05	ctl	f	43	25.88	FALSE	FALSE	FALSE	3	67.5164	0.812085	0.521409	0.290676	2010-01-01 23:44:00
Ctrl05	ctl	f	43	25.88	FALSE	FALSE	FALSE	3	66.2912	0.729431	0.547717	0.181714	2010-01-01 23:44:30
Ctrl05	ctl	f	43	25.88	FALSE	FALSE	FALSE	3	66.5397	0.998829	0.671157	0.327672	2010-01-01 23:45:00
Ctrl05	ctl	f	43	25.88	FALSE	FALSE	FALSE	3	68.0053	0.100931	0.533506	-0.432576	2010-01-01 23:45:30
Ctrl05	ctl	f	43	25.88	FALSE	FALSE	FALSE	3	66.8528	-0.197001	0.535382	-0.732382	2010-01-01 23:46:00
Ctrl05	ctl	f	43	25.88	FALSE	FALSE	FALSE	3	68.6576	-0.108711	0.399179	-0.507889	2010-01-01 23:46:30
Ctrl05	ctl	f	43	25.88	FALSE	FALSE	FALSE	3	67.4721	-0.0849698	0.373424	-0.458394	2010-01-01 23:47:00
Ctrl05	ctl	f	43	25.88	FALSE	FALSE	FALSE	3	70.0318	0.375624	0.60748	-0.231856	2010-01-01 23:47:30
Ctrl05	ctl	f	43	25.88	FALSE	FALSE	FALSE	3	71.7116	2.3807	0.360886	2.01982	2010-01-01 23:48:00
Ctrl05	ctl	f	43	25.88	TRUE	FALSE	FALSE	1	83.9103	3.20636	0.848483	2.35787	2010-01-01 23:48:30
Ctrl05	ctl	f	43	25.88	FALSE	FALSE	FALSE	1	72.4528	2.80758	1.61323	1.19435	2010-01-01 23:49:00
Ctrl05	ctl	f	43	25.88	FALSE	FALSE	FALSE	2	60.7535	2.70931	1.91188	0.797429	2010-01-01 23:49:30
Ctrl05	ctl	f	43	25.88	FALSE	FALSE	FALSE	2	63.2541	2.13563	1.67095	0.464686	2010-01-01 23:50:00
Ctrl05	ctl	f	43	25.88	FALSE	FALSE	FALSE	2	66.3516	1.50056	0.95019	0.55037	2010-01-01 23:50:30
Ctrl05	ctl	f	43	25.88	FALSE	FALSE	FALSE	2	67.4249	1.26714	0.856795	0.410349	2010-01-01 23:51:00
Ctrl05	ctl	f	43	25.88	FALSE	FALSE	FALSE	2	67.4921	1.13021	0.590782	0.539426	2010-01-01 23:51:30
Ctrl05	ctl	f	43	25.88	FALSE	FALSE	FALSE	2	63.1448	2.41464	1.03065	1.38398	2010-01-01 23:52:30
Ctrl05	ctl	f	43	25.88	FALSE	FALSE	FALSE	2	65.8099	1.99999	0.921318	1.07867	2010-01-01 23:53:00
Ctrl05	ctl	f	43	25.88	FALSE	FALSE	FALSE	2	66.8455	2.11563	0.359351	1.75628	2010-01-01 23:53:30
Ctrl05	ctl	f	43	25.88	FALSE	FALSE	FALSE	2	65.0629	2.67668	0.461908	2.21477	2010-01-01 23:54:00
Ctrl05	ctl	f	43	25.88	FALSE	FALSE	FALSE	2	67.3986	2.19661	0.0256677	2.17095	2010-01-01 23:54:30
Ctrl05	ctl	f	43	25.88	FALSE	FALSE	FALSE	2	64.168	1.9855	0.605845	1.37966	2010-01-01 23:55:00
Ctrl05	ctl	f	43	25.88	TRUE	FALSE	FALSE	2	65.885	2.56238	1.06388	1.4985	2010-01-01 23:55:30
Ctrl05	ctl	f	43	25.88	FALSE	FALSE	FALSE	Wake	78.8627	3.21324	1.04148	2.17177	2010-01-01 23:56:00
Ctrl05	ctl	f	43	25.88	FALSE	FALSE	FALSE	1	55.7774	2.52736	1.40342	1.12394	2010-01-01 23:56:30
Ctrl05	ctl	f	43	25.88	FALSE	FALSE	FALSE	2	61.517	1.67378	1.38329	0.290493	2010-01-01 23:57:00
Ctrl05	ctl	f	43	25.88	FALSE	FALSE	FALSE	2	60.1949	1.42832	1.77834	-0.350013	2010-01-01 23:57:30
Ctrl05	ctl	f	43	25.88	FALSE	FALSE	FALSE	2	61.9133	2.10516	1.8325	0.272657	2010-01-01 23:58:00
Ctrl05	ctl	f	43	25.88	FALSE	FALSE	FALSE	2	60.9079	2.45208	1.77984	0.672243	2010-01-01 23:58:30
Ctrl05	ctl	f	43	25.88	FALSE	FALSE	FALSE	2	60.9138	1.47052	1.82933	-0.358808	2010-01-01 23:59:00
Ctrl05	ctl	f	43	25.88	FALSE	FALSE	FALSE	2	61.3179	1.82166	1.28542	0.536234	2010-01-01 23:59:30
Ctrl05	ctl	f	43	25.88	FALSE	FALSE	FALSE	2	62.2439	1.59215	0.631378	0.960771	2010-01-02 00:00:00
Ctrl05	ctl	f	43	25.88	FALSE	FALSE	FALSE	2	65.719	1.23381	1.04158	0.19223	2010-01-02 00:00:30
Ctrl05	ctl	f	43	25.88	FALSE	FALSE	FALSE	2	57.646	1.6599	1.80653	-0.14663	2010-01-02 00:01:00
Ctrl05	ctl	f	43	25.88	FALSE	FALSE	FALSE	2	65.6301	1.67569	1.53923	0.136464	2010-01-02 00:01:30
Ctrl05	ctl	f	43	25.88	FALSE	FALSE	FALSE	2	66.2802	1.46799	0.505009	0.962981	2010-01-02 00:02:00
Ctrl05	ctl	f	43	25.88	FALSE	FALSE	FALSE	2	65.241	1.61201	0.431977	1.18004	2010-01-02 00:02:30
Ctrl05	ctl	f	43	25.88	FALSE	FALSE	FALSE	2	65.696	2.09506	1.06733	1.02773	2010-01-02 00:03:00
Ctrl05	ctl	f	43	25.88	FALSE	FALSE	FALSE	2	67.3386	1.40212	0.838156	0.563962	2010-01-02 00:03:30
Ctrl05	ctl	f	43	25.88	FALSE	FALSE	FALSE	2	64.2502	1.88078	1.21289	0.667884	2010-01-02 00:04:00
Ctrl05	ctl	f	43	25.88	FALSE	FALSE	FALSE	2	66.8308	1.5442	0.643537	0.900658	2010-01-02 00:04:30
Ctrl05	ctl	f	43	25.88	FALSE	FALSE	FALSE	2	67.6176	0.776753	0.0594946	0.717258	2010-01-02 00:05:00
Ctrl05	ctl	f	43	25.88	FALSE	FALSE	FALSE	2	69.3191	1.40163	0.176639	1.22499	2010-01-02 00:05:30
Ctrl05	ctl	f	43	25.88	FALSE	FALSE	FALSE	2	70.2965	1.33563	-0.0230639	1.3587	2010-01-02 00:06:30
Ctrl05	ctl	f	43	25.88	FALSE	FALSE	FALSE	2	70.7301	1.00854	-0.381553	1.39009	2010-01-02 00:07:00
Ctrl05	ctl	f	43	25.88	FALSE	FALSE	TRUE	1	72.4502	2.14795	1.09041	1.05754	2010-01-02 00:07:30
Ctrl05	ctl	f	43	25.88	FALSE	FALSE	FALSE	2	61.2063	1.92467	1.54321	0.381459	2010-01-02 00:08:00
Ctrl05	ctl	f	43	25.88	FALSE	FALSE	FALSE	2	65.095	2.01388	0.96782	1.04606	2010-01-02 00:08:30
Ctrl05	ctl	f	43	25.88	FALSE	FALSE	FALSE	2	64.5231	2.17915	0.870289	1.30886	2010-01-02 00:09:00
Ctrl05	ctl	f	43	25.88	FALSE	FALSE	FALSE	2	70.9972	2.2325	0.86987	1.36263	2010-01-02 00:09:30
Ctrl05	ctl	f	43	25.88	FALSE	FALSE	FALSE	2	64.372	1.94289	1.02317	0.919721	2010-01-02 00:10:00
Ctrl05	ctl	f	43	25.88	FALSE	FALSE	FALSE	2	67.6907	1.65798	0.690444	0.967537	2010-01-02 00:10:30
Ctrl05	ctl	f	43	25.88	FALSE	FALSE	FALSE	2	65.024	2.44542	0.924973	1.52045	2010-01-02 00:11:00
Ctrl05	ctl	f	43	25.88	FALSE	FALSE	FALSE	2	68.2109	2.05864	0.930627	1.12801	2010-01-02 00:11:30
Ctrl05	ctl	f	43	25.88	FALSE	FALSE	FALSE	REM	70.9099	0.478034	-0.367649	0.845683	2010-01-02 00:12:30
Ctrl05	ctl	f	43	25.88	FALSE	FALSE	FALSE	2	71.1053	0.873216	-0.555562	1.42878	2010-01-02 00:13:00
Ctrl05	ctl	f	43	25.88	FALSE	FALSE	FALSE	2	67.6239	2.37423	0.25472	2.11951	2010-01-02 00:13:30
Ctrl05	ctl	f	43	25.88	FALSE	FALSE	FALSE	2	67.9284	2.08085	0.548064	1.53279	2010-01-02 00:14:00
Ctrl05	ctl	f	43	25.88	FALSE	FALSE	FALSE	REM	69.5294	0.70384	0.474867	0.228973	2010-01-02 00:14:30
Ctrl05	ctl	f	43	25.88	FALSE	FALSE	FALSE	2	69.5631	0.525438	0.136365	0.389073	2010-01-02 00:15:00
Ctrl05	ctl	f	43	25.88	FALSE	FALSE	FALSE	2	70.6975	0.639324	-0.787788	1.42711	2010-01-02 00:15:30
Ctrl05	ctl	f	43	25.88	TRUE	FALSE	FALSE	REM	72.2753	1.17093	0.163988	1.00695	2010-01-02 00:16:00
Ctrl05	ctl	f	43	25.88	FALSE	FALSE	FALSE	REM	71.7261	1.15487	-0.243576	1.39844	2010-01-02 00:17:00
Ctrl05	ctl	f	43	25.88	FALSE	FALSE	FALSE	1	70.4404	1.26565	-0.154691	1.42034	2010-01-02 00:17:30
Ctrl05	ctl	f	43	25.88	TRUE	FALSE	FALSE	1	76.954	1.80135	0.525024	1.27632	2010-01-02 00:18:00
Ctrl05	ctl	f	43	25.88	FALSE	FALSE	FALSE	Wake	64.8112	1.84756	1.36838	0.479172	2010-01-02 00:18:30
Ctrl05	ctl	f	43	25.88	FALSE	FALSE	FALSE	1	66.5378	2.06463	1.23204	0.832597	2010-01-02 00:19:00
Ctrl05	ctl	f	43	25.88	FALSE	FALSE	FALSE	2	66.4599	1.8682	1.00129	0.866902	2010-01-02 00:19:30
Ctrl05	ctl	f	43	25.88	FALSE	FALSE	FALSE	2	66.6773	2.39879	1.73235	0.666449	2010-01-02 00:20:00
Ctrl05	ctl	f	43	25.88	FALSE	FALSE	FALSE	2	67.6413	2.65773	1.47894	1.17879	2010-01-02 00:20:30
Ctrl05	ctl	f	43	25.88	FALSE	FALSE	FALSE	2	61.3817	2.37662	0.784677	1.59194	2010-01-02 00:21:00
Ctrl05	ctl	f	43	25.88	FALSE	FALSE	FALSE	2	68.53	1.73404	0.940359	0.793683	2010-01-02 00:21:30
Ctrl05	ctl	f	43	25.88	FALSE	FALSE	FALSE	2	66.7729	2.01778	1.50871	0.509068	2010-01-02 00:22:30
Ctrl05	ctl	f	43	25.88	FALSE	FALSE	FALSE	2	65.2636	1.42868	0.961379	0.467304	2010-01-02 00:23:00
Ctrl05	ctl	f	43	25.88	FALSE	FALSE	FALSE	2	64.9624	1.11166	0.785909	0.325751	2010-01-02 00:23:30
Ctrl05	ctl	f	43	25.88	FALSE	FALSE	FALSE	2	67.6117	0.888179	0.484276	0.403903	2010-01-02 00:24:00
Ctrl05	ctl	f	43	25.88	FALSE	FALSE	FALSE	2	68.5284	0.470191	0.305276	0.164915	2010-01-02 00:24:30
Ctrl05	ctl	f	43	25.88	FALSE	FALSE	FALSE	2	67.0645	-0.180863	0.164158	-0.34502	2010-01-02 00:25:00
Ctrl05	ctl	f	43	25.88	FALSE	FALSE	FALSE	2	67.0613	0.944723	0.242554	0.702169	2010-01-02 00:25:30
Ctrl05	ctl	f	43	25.88	FALSE	FALSE	FALSE	2	68.3276	1.47762	0.31503	1.16259	2010-01-02 00:26:00
Ctrl05	ctl	f	43	25.88	FALSE	FALSE	FALSE	2	67.2035	1.23469	0.488273	0.746413	2010-01-02 00:26:30
Ctrl05	ctl	f	43	25.88	FALSE	FALSE	FALSE	2	68.1747	0.558701	0.460711	0.0979905	2010-01-02 00:27:00
Ctrl05	ctl	f	43	25.88	FALSE	FALSE	FALSE	2	71.1392	1.12519	0.638427	0.486762	2010-01-02 00:27:30
Ctrl05	ctl	f	43	25.88	FALSE	FALSE	FALSE	2	68.3894	2.03707	0.445391	1.59168	2010-01-02 00:28:00
Ctrl05	ctl	f	43	25.88	FALSE	FALSE	FALSE	2	66.2701	1.97398	0.329735	1.64425	2010-01-02 00:28:30
Ctrl05	ctl	f	43	25.88	FALSE	FALSE	FALSE	2	69.1748	1.60663	0.450184	1.15645	2010-01-02 00:29:00
Ctrl05	ctl	f	43	25.88	FALSE	FALSE	FALSE	2	64.0039	1.15864	0.338969	0.819672	2010-01-02 00:29:30
Ctrl05	ctl	f	43	25.88	FALSE	FALSE	FALSE	2	67.4306	0.473248	0.335686	0.137562	2010-01-02 00:30:00
Ctrl05	ctl	f	43	25.88	FALSE	FALSE	FALSE	2	67.0918	0.0893836	0.237046	-0.147663	2010-01-02 00:30:30
Ctrl05	ctl	f	43	25.88	FALSE	FALSE	FALSE	3	67.9204	0.470566	0.0963097	0.374256	2010-01-02 00:31:00
Ctrl05	ctl	f	43	25.88	FALSE	FALSE	FALSE	3	66.4674	1.70861	0.344511	1.3641	2010-01-02 00:31:30
Ctrl05	ctl	f	43	25.88	FALSE	FALSE	FALSE	3	67.4089	1.12024	0.36617	0.754074	2010-01-02 00:32:00
Ctrl05	ctl	f	43	25.88	FALSE	FALSE	FALSE	3	68.6617	0.0714831	0.485262	-0.413779	2010-01-02 00:32:30
Ctrl05	ctl	f	43	25.88	FALSE	FALSE	FALSE	3	67.2876	0.580202	1.60708	-1.02687	2010-01-02 00:33:00
Ctrl05	ctl	f	43	25.88	FALSE	FALSE	FALSE	3	68.5138	0.138718	0.999712	-0.860994	2010-01-02 00:33:30
Ctrl05	ctl	f	43	25.88	FALSE	FALSE	FALSE	3	68.0193	-0.544331	-0.00603819	-0.538293	2010-01-02 00:34:00
Ctrl05	ctl	f	43	25.88	FALSE	FALSE	FALSE	3	67.9983	-0.833536	-0.492822	-0.340714	2010-01-02 00:34:30
Ctrl05	ctl	f	43	25.88	FALSE	FALSE	FALSE	3	68.5457	-0.77388	-0.116332	-0.657549	2010-01-02 00:35:00
Ctrl05	ctl	f	43	25.88	FALSE	FALSE	FALSE	3	69.2868	-0.430321	-0.178098	-0.252223	2010-01-02 00:35:30
Ctrl05	ctl	f	43	25.88	FALSE	FALSE	FALSE	3	68.7748	0.129975	-0.127527	0.257502	2010-01-02 00:36:00
Ctrl05	ctl	f	43	25.88	FALSE	FALSE	FALSE	3	68.4864	0.0795503	-0.0455624	0.125113	2010-01-02 00:36:30
Ctrl05	ctl	f	43	25.88	FALSE	FALSE	FALSE	3	69.7383	-0.225296	-0.159324	-0.0659718	2010-01-02 00:37:00
Ctrl05	ctl	f	43	25.88	FALSE	FALSE	FALSE	3	68.7333	0.103369	-0.0710557	0.174424	2010-01-02 00:37:30
Ctrl05	ctl	f	43	25.88	FALSE	FALSE	FALSE	3	67.667	1.04981	0.530216	0.519591	2010-01-02 00:38:00
Ctrl05	ctl	f	43	25.88	FALSE	FALSE	FALSE	3	67.9423	1.63771	0.915971	0.721744	2010-01-02 00:38:30
Ctrl05	ctl	f	43	25.88	FALSE	FALSE	FALSE	3	68.1124	0.918887	0.243103	0.675784	2010-01-02 00:39:00
Ctrl05	ctl	f	43	25.88	FALSE	FALSE	FALSE	3	68.3478	-0.341435	-0.107318	-0.234117	2010-01-02 00:39:30
Ctrl05	ctl	f	43	25.88	FALSE	FALSE	FALSE	3	68.584	-0.233851	0.0357532	-0.269604	2010-01-02 00:40:00
Ctrl05	ctl	f	43	25.88	FALSE	FALSE	FALSE	3	68.1473	0.453493	0.35984	0.0936531	2010-01-02 00:40:30
Ctrl05	ctl	f	43	25.88	FALSE	FALSE	FALSE	3	66.4815	0.498166	0.274901	0.223265	2010-01-02 00:41:00
Ctrl05	ctl	f	43	25.88	FALSE	FALSE	FALSE	3	67.8254	-0.0435131	-0.219687	0.176174	2010-01-02 00:41:30
Ctrl05	ctl	f	43	25.88	FALSE	FALSE	FALSE	3	68.698	-0.528209	-0.0825016	-0.445708	2010-01-02 00:42:00
Ctrl05	ctl	f	43	25.88	FALSE	FALSE	FALSE	3	69.0504	0.260285	0.24514	0.0151453	2010-01-02 00:42:30
Ctrl05	ctl	f	43	25.88	FALSE	FALSE	FALSE	3	68.6613	0.483598	0.136103	0.347495	2010-01-02 00:43:00
Ctrl05	ctl	f	43	25.88	FALSE	FALSE	FALSE	3	69.4701	-0.113426	-0.0737327	-0.0396936	2010-01-02 00:43:30
Ctrl05	ctl	f	43	25.88	FALSE	FALSE	FALSE	3	68.9908	-0.398003	0.00667765	-0.404681	2010-01-02 00:44:00
Ctrl05	ctl	f	43	25.88	FALSE	FALSE	FALSE	3	69.696	0.745692	0.677983	0.0677094	2010-01-02 00:44:30
Ctrl05	ctl	f	43	25.88	FALSE	FALSE	FALSE	3	68.1489	1.0939	0.599551	0.494351	2010-01-02 00:45:00
Ctrl05	ctl	f	43	25.88	FALSE	FALSE	FALSE	3	69.4863	0.174289	-0.0816657	0.255955	2010-01-02 00:45:30
Ctrl05	ctl	f	43	25.88	FALSE	FALSE	FALSE	3	68.5893	0.227136	-0.173401	0.400537	2010-01-02 00:46:00
Ctrl05	ctl	f	43	25.88	TRUE	FALSE	FALSE	3	74.4415	1.46231	-0.246144	1.70845	2010-01-02 00:46:30
Ctrl05	ctl	f	43	25.88	FALSE	FALSE	FALSE	2	60.3334	2.38879	1.0389	1.34989	2010-01-02 00:47:30
Ctrl05	ctl	f	43	25.88	FALSE	FALSE	FALSE	2	58.4542	2.3582	0.866218	1.49198	2010-01-02 00:48:00
Ctrl05	ctl	f	43	25.88	FALSE	FALSE	FALSE	2	61.1917	2.02099	1.38877	0.632225	2010-01-02 00:48:30
Ctrl05	ctl	f	43	25.88	FALSE	FALSE	FALSE	2	60.0235	2.29029	1.44525	0.845043	2010-01-02 00:49:00
Ctrl05	ctl	f	43	25.88	FALSE	FALSE	FALSE	2	62.6909	2.20441	1.53301	0.671399	2010-01-02 00:49:30
Ctrl05	ctl	f	43	25.88	FALSE	FALSE	FALSE	2	61.7272	1.74315	1.06901	0.674135	2010-01-02 00:50:00
Ctrl05	ctl	f	43	25.88	FALSE	FALSE	FALSE	2	61.2914	1.51205	0.652898	0.859148	2010-01-02 00:50:30
Ctrl05	ctl	f	43	25.88	FALSE	FALSE	FALSE	2	64.7027	1.42909	0.583109	0.845981	2010-01-02 00:51:00
Ctrl05	ctl	f	43	25.88	FALSE	FALSE	FALSE	2	61.6595	1.51302	1.02583	0.487189	2010-01-02 00:51:30
Ctrl05	ctl	f	43	25.88	FALSE	FALSE	FALSE	2	58.9216	1.48612	0.750519	0.735598	2010-01-02 00:52:00
Ctrl05	ctl	f	43	25.88	FALSE	FALSE	FALSE	2	61.6826	1.06953	0.664285	0.405242	2010-01-02 00:53:30
Ctrl05	ctl	f	43	25.88	FALSE	FALSE	FALSE	2	63.9018	1.39486	0.459322	0.935536	2010-01-02 00:54:00
Ctrl05	ctl	f	43	25.88	FALSE	FALSE	FALSE	2	63.6211	1.01747	0.609929	0.407546	2010-01-02 00:54:30
Ctrl05	ctl	f	43	25.88	FALSE	FALSE	FALSE	3	62.164	1.06492	0.983762	0.0811552	2010-01-02 00:55:00
Ctrl05	ctl	f	43	25.88	FALSE	FALSE	FALSE	3	61.771	1.18295	1.09861	0.0843411	2010-01-02 00:55:30
Ctrl05	ctl	f	43	25.88	FALSE	FALSE	FALSE	3	63.469	1.38579	0.696093	0.689701	2010-01-02 00:56:00
Ctrl05	ctl	f	43	25.88	FALSE	FALSE	TRUE	2	61.7634	1.50769	0.437028	1.07066	2010-01-02 00:56:30
Ctrl05	ctl	f	43	25.88	FALSE	FALSE	FALSE	3	66.5956	1.68458	0.652377	1.03221	2010-01-02 00:57:00
Ctrl05	ctl	f	43	25.88	FALSE	FALSE	TRUE	2	60.2526	1.66044	0.565371	1.09506	2010-01-02 00:57:30
Ctrl05	ctl	f	43	25.88	FALSE	FALSE	FALSE	2	62.457	1.21143	0.541917	0.669518	2010-01-02 00:58:30
Ctrl05	ctl	f	43	25.88	FALSE	FALSE	FALSE	2	61.6459	1.00617	0.91557	0.0905975	2010-01-02 00:59:00
Ctrl05	ctl	f	43	25.88	FALSE	FALSE	FALSE	3	59.957	1.7376	1.38472	0.352884	2010-01-02 00:59:30
Ctrl05	ctl	f	43	25.88	FALSE	FALSE	FALSE	3	60.9623	1.79213	1.00588	0.786251	2010-01-02 01:00:00
Ctrl05	ctl	f	43	25.88	FALSE	FALSE	FALSE	3	60.4873	1.07739	0.511685	0.565703	2010-01-02 01:00:30
Ctrl05	ctl	f	43	25.88	FALSE	FALSE	FALSE	3	63.4301	0.894945	-0.054942	0.949887	2010-01-02 01:01:00
Ctrl05	ctl	f	43	25.88	FALSE	FALSE	FALSE	3	63.0208	1.18491	0.263517	0.921395	2010-01-02 01:01:30
Ctrl05	ctl	f	43	25.88	FALSE	FALSE	FALSE	3	61.5818	1.49225	0.929681	0.562572	2010-01-02 01:02:00
Ctrl05	ctl	f	43	25.88	FALSE	FALSE	FALSE	3	60.8296	0.912965	0.576613	0.336352	2010-01-02 01:02:30
Ctrl05	ctl	f	43	25.88	FALSE	FALSE	FALSE	3	60.926	0.467124	0.318381	0.148743	2010-01-02 01:03:00
Ctrl05	ctl	f	43	25.88	FALSE	FALSE	FALSE	3	61.3194	0.730973	0.408394	0.322579	2010-01-02 01:03:30
Ctrl05	ctl	f	43	25.88	FALSE	FALSE	FALSE	3	62.6133	0.464426	0.372391	0.0920348	2010-01-02 01:04:00
Ctrl05	ctl	f	43	25.88	FALSE	FALSE	FALSE	3	63.5677	0.169321	-0.0158449	0.185166	2010-01-02 01:04:30
Ctrl05	ctl	f	43	25.88	FALSE	FALSE	FALSE	3	64.3284	0.582271	-0.0286876	0.610959	2010-01-02 01:05:00
Ctrl05	ctl	f	43	25.88	FALSE	FALSE	FALSE	3	61.2233	0.545691	0.263287	0.282404	2010-01-02 01:05:30
Ctrl05	ctl	f	43	25.88	FALSE	FALSE	FALSE	3	63.6674	0.500533	0.219617	0.280915	2010-01-02 01:06:00
Ctrl05	ctl	f	43	25.88	FALSE	FALSE	FALSE	3	62.0815	0.345007	0.269263	0.0757437	2010-01-02 01:06:30
Ctrl05	ctl	f	43	25.88	FALSE	FALSE	FALSE	3	61.4666	0.560929	0.464614	0.0963151	2010-01-02 01:07:00
Ctrl05	ctl	f	43	25.88	FALSE	FALSE	FALSE	3	63.2735	0.865292	0.269187	0.596105	2010-01-02 01:07:30
Ctrl05	ctl	f	43	25.88	FALSE	FALSE	FALSE	3	61.3584	0.489561	0.173113	0.316449	2010-01-02 01:08:00
Ctrl05	ctl	f	43	25.88	FALSE	FALSE	FALSE	3	62.8938	-0.196307	0.0602481	-0.256555	2010-01-02 01:08:30
Ctrl05	ctl	f	43	25.88	FALSE	FALSE	FALSE	3	63.0258	0.28578	0.245688	0.0400927	2010-01-02 01:09:00
Ctrl05	ctl	f	43	25.88	FALSE	FALSE	FALSE	3	62.4202	0.114489	0.26536	-0.150871	2010-01-02 01:09:30
Ctrl05	ctl	f	43	25.88	FALSE	FALSE	FALSE	3	62.917	0.411447	-0.182986	0.594433	2010-01-02 01:10:00
Ctrl05	ctl	f	43	25.88	FALSE	FALSE	FALSE	3	62.2286	0.968997	-0.121772	1.09077	2010-01-02 01:10:30
Ctrl05	ctl	f	43	25.88	FALSE	FALSE	FALSE	3	63.1617	0.432107	0.111094	0.321013	2010-01-02 01:11:00
Ctrl05	ctl	f	43	25.88	FALSE	FALSE	FALSE	3	62.4946	0.377409	0.297137	0.0802713	2010-01-02 01:11:30
Ctrl05	ctl	f	43	25.88	FALSE	FALSE	FALSE	3	62.1041	0.105441	0.239647	-0.134206	2010-01-02 01:12:00
Ctrl05	ctl	f	43	25.88	FALSE	FALSE	FALSE	3	63.7167	0.161013	0.274217	-0.113204	2010-01-02 01:12:30
Ctrl05	ctl	f	43	25.88	FALSE	FALSE	FALSE	3	62.7917	0.016267	0.0718554	-0.0555885	2010-01-02 01:13:00
Ctrl05	ctl	f	43	25.88	FALSE	FALSE	FALSE	3	63.6687	-0.24995	0.0624113	-0.312361	2010-01-02 01:13:30
Ctrl05	ctl	f	43	25.88	FALSE	FALSE	FALSE	3	64.5624	0.103819	-0.401209	0.505029	2010-01-02 01:14:00
Ctrl05	ctl	f	43	25.88	FALSE	FALSE	FALSE	3	63.354	0.538305	-0.386795	0.9251	2010-01-02 01:14:30
Ctrl05	ctl	f	43	25.88	FALSE	FALSE	FALSE	3	62.6435	0.838891	0.1758	0.663091	2010-01-02 01:15:00
Ctrl05	ctl	f	43	25.88	FALSE	FALSE	FALSE	3	62.0144	1.18016	0.270103	0.910058	2010-01-02 01:15:30
Ctrl05	ctl	f	43	25.88	FALSE	FALSE	FALSE	3	63.8557	0.948797	0.532274	0.416523	2010-01-02 01:16:00
Ctrl05	ctl	f	43	25.88	FALSE	FALSE	FALSE	3	61.6047	0.721151	0.307117	0.414034	2010-01-02 01:16:30
Ctrl05	ctl	f	43	25.88	FALSE	FALSE	FALSE	3	64.627	0.269798	-0.356218	0.626016	2010-01-02 01:17:00
Ctrl05	ctl	f	43	25.88	FALSE	FALSE	FALSE	3	64.3594	-0.159453	-0.0247231	-0.13473	2010-01-02 01:17:30
Ctrl05	ctl	f	43	25.88	FALSE	FALSE	FALSE	3	64.0183	-0.214692	0.160672	-0.375364	2010-01-02 01:18:00
Ctrl05	ctl	f	43	25.88	FALSE	FALSE	FALSE	3	64.5035	-0.321956	0.0506931	-0.372649	2010-01-02 01:18:30
Ctrl05	ctl	f	43	25.88	FALSE	FALSE	FALSE	3	64.545	0.458374	0.244983	0.21339	2010-01-02 01:19:00
Ctrl05	ctl	f	43	25.88	FALSE	FALSE	FALSE	3	63.2445	0.703296	0.184818	0.518477	2010-01-02 01:19:30
Ctrl05	ctl	f	43	25.88	FALSE	FALSE	FALSE	3	64.4402	0.778637	0.038355	0.740282	2010-01-02 01:20:00
Ctrl05	ctl	f	43	25.88	FALSE	FALSE	FALSE	3	65.2272	1.47712	0.337186	1.13993	2010-01-02 01:20:30
Ctrl05	ctl	f	43	25.88	FALSE	FALSE	FALSE	3	62.54	0.967364	0.192767	0.774597	2010-01-02 01:21:00
Ctrl05	ctl	f	43	25.88	FALSE	FALSE	FALSE	3	64.4495	0.259283	0.0271287	0.232154	2010-01-02 01:21:30
Ctrl05	ctl	f	43	25.88	FALSE	FALSE	FALSE	3	63.8822	0.795298	0.360956	0.434342	2010-01-02 01:22:00
Ctrl05	ctl	f	43	25.88	FALSE	FALSE	FALSE	3	62.3052	1.76752	0.59999	1.16753	2010-01-02 01:22:30
Ctrl05	ctl	f	43	25.88	FALSE	FALSE	FALSE	3	63.2181	1.229	0.725469	0.503528	2010-01-02 01:23:00
Ctrl05	ctl	f	43	25.88	FALSE	FALSE	FALSE	3	66.1721	1.63179	0.506818	1.12497	2010-01-02 01:23:30
Ctrl05	ctl	f	43	25.88	FALSE	FALSE	TRUE	2	73.2154	2.48838	0.191033	2.29735	2010-01-02 01:24:00
Ctrl05	ctl	f	43	25.88	FALSE	FALSE	FALSE	2	59.2154	2.54174	0.950808	1.59093	2010-01-02 01:24:30
Ctrl05	ctl	f	43	25.88	FALSE	FALSE	FALSE	2	60.7124	2.0518	1.08346	0.968336	2010-01-02 01:25:00
Ctrl05	ctl	f	43	25.88	FALSE	FALSE	FALSE	2	61.5608	1.48081	0.441604	1.0392	2010-01-02 01:25:30
Ctrl05	ctl	f	43	25.88	FALSE	FALSE	FALSE	2	59.8465	1.35356	0.784404	0.569161	2010-01-02 01:26:00
Ctrl05	ctl	f	43	25.88	FALSE	FALSE	FALSE	2	60.2205	1.36231	0.596471	0.765838	2010-01-02 01:26:30
Ctrl05	ctl	f	43	25.88	FALSE	FALSE	FALSE	2	61.5929	0.760058	0.20147	0.558588	2010-01-02 01:27:00
Ctrl05	ctl	f	43	25.88	FALSE	FALSE	FALSE	2	58.8512	0.818237	0.119648	0.698589	2010-01-02 01:27:30
Ctrl05	ctl	f	43	25.88	FALSE	FALSE	FALSE	2	62.1278	1.05051	0.401591	0.648916	2010-01-02 01:28:00
Ctrl05	ctl	f	43	25.88	FALSE	FALSE	FALSE	2	66.7878	0.35977	0.0111377	0.348632	2010-01-02 01:28:30
Ctrl05	ctl	f	43	25.88	FALSE	FALSE	FALSE	REM	69.3378	0.102196	-1.08385	1.18605	2010-01-02 01:29:00
Ctrl05	ctl	f	43	25.88	TRUE	FALSE	FALSE	1	72.1447	1.67275	0.371839	1.30091	2010-01-02 01:29:30
Ctrl05	ctl	f	43	25.88	FALSE	FALSE	FALSE	1	62.6531	1.54818	0.72086	0.82732	2010-01-02 01:30:00
Ctrl05	ctl	f	43	25.88	FALSE	FALSE	FALSE	REM	67.2956	0.923425	0.0544882	0.868937	2010-01-02 01:30:30
Ctrl05	ctl	f	43	25.88	FALSE	FALSE	FALSE	REM	64.6934	0.809329	-0.224394	1.03372	2010-01-02 01:31:00
Ctrl05	ctl	f	43	25.88	FALSE	FALSE	FALSE	REM	65.5932	-0.285817	-0.368574	0.0827569	2010-01-02 01:31:30
Ctrl05	ctl	f	43	25.88	FALSE	FALSE	FALSE	REM	66.6849	-1.26164	-1.21601	-0.0456256	2010-01-02 01:32:00
Ctrl05	ctl	f	43	25.88	TRUE	FALSE	FALSE	REM	70.2974	-1.2943	-1.99136	0.697059	2010-01-02 01:32:30
Ctrl05	ctl	f	43	25.88	FALSE	FALSE	FALSE	REM	69.015	-0.225183	-1.94051	1.71533	2010-01-02 01:33:00
Ctrl05	ctl	f	43	25.88	FALSE	FALSE	FALSE	REM	69.5842	-0.424495	-2.35753	1.93303	2010-01-02 01:33:30
Ctrl05	ctl	f	43	25.88	FALSE	FALSE	FALSE	REM	70.8922	-0.801156	-2.4913	1.69015	2010-01-02 01:34:00
Ctrl05	ctl	f	43	25.88	FALSE	FALSE	FALSE	REM	70.5085	-1.25239	-2.59363	1.34124	2010-01-02 01:34:30
Ctrl05	ctl	f	43	25.88	FALSE	FALSE	FALSE	REM	70.7401	-0.152743	-2.45234	2.2996	2010-01-02 01:35:00
Ctrl05	ctl	f	43	25.88	FALSE	FALSE	FALSE	REM	69.5966	1.51883	-1.41531	2.93415	2010-01-02 01:35:30
Ctrl05	ctl	f	43	25.88	FALSE	FALSE	FALSE	REM	65.6508	0.899063	-0.835794	1.73486	2010-01-02 01:36:00
Ctrl05	ctl	f	43	25.88	FALSE	FALSE	FALSE	REM	68.661	0.14704	-0.943328	1.09037	2010-01-02 01:36:30
Ctrl05	ctl	f	43	25.88	FALSE	FALSE	FALSE	REM	66.2097	-0.124022	-0.457001	0.332978	2010-01-02 01:37:00
Ctrl05	ctl	f	43	25.88	FALSE	FALSE	FALSE	REM	66.8954	-0.161014	-0.512961	0.351947	2010-01-02 01:37:30
Ctrl05	ctl	f	43	25.88	FALSE	FALSE	FALSE	REM	68.5159	0.705125	1.10628	-0.401158	2010-01-02 01:38:00
Ctrl05	ctl	f	43	25.88	FALSE	FALSE	FALSE	REM	70.4091	1.49421	1.16356	0.33065	2010-01-02 01:38:30
Ctrl05	ctl	f	43	25.88	FALSE	FALSE	FALSE	REM	63.2447	2.3167	1.61788	0.698813	2010-01-02 01:39:00
Ctrl05	ctl	f	43	25.88	FALSE	FALSE	FALSE	REM	64.756	1.31507	0.70774	0.607327	2010-01-02 01:39:30
Ctrl05	ctl	f	43	25.88	FALSE	FALSE	FALSE	REM	66.0476	0.175549	0.0141987	0.16135	2010-01-02 01:40:00
Ctrl05	ctl	f	43	25.88	FALSE	FALSE	FALSE	REM	65.7816	-0.0908113	-0.865907	0.775095	2010-01-02 01:40:30
Ctrl05	ctl	f	43	25.88	FALSE	FALSE	FALSE	REM	70.8966	-0.69059	-1.72339	1.0328	2010-01-02 01:41:00
Ctrl05	ctl	f	43	25.88	FALSE	FALSE	FALSE	REM	70.4282	-0.651027	-1.56619	0.91516	2010-01-02 01:41:30
Ctrl05	ctl	f	43	25.88	FALSE	FALSE	FALSE	REM	70.9824	0.169743	-1.77378	1.94352	2010-01-02 01:42:00
Ctrl05	ctl	f	43	25.88	FALSE	FALSE	FALSE	1	69.8675	0.997207	-1.1268	2.124	2010-01-02 01:42:30
Ctrl05	ctl	f	43	25.88	FALSE	FALSE	FALSE	1	70.3656	1.28783	-0.636294	1.92412	2010-01-02 01:43:00
Ctrl05	ctl	f	43	25.88	FALSE	FALSE	FALSE	1	63.1247	1.78363	0.549335	1.23429	2010-01-02 01:43:30
Ctrl05	ctl	f	43	25.88	FALSE	FALSE	FALSE	1	64.9775	0.597847	-0.0993232	0.69717	2010-01-02 01:44:00
Ctrl05	ctl	f	43	25.88	FALSE	FALSE	FALSE	REM	68.3687	-0.671797	-1.26369	0.591891	2010-01-02 01:44:30
Ctrl05	ctl	f	43	25.88	FALSE	FALSE	FALSE	REM	67.6184	-0.444133	-0.570363	0.12623	2010-01-02 01:45:00
Ctrl05	ctl	f	43	25.88	FALSE	FALSE	FALSE	REM	68.345	0.675645	1.05285	-0.377203	2010-01-02 01:45:30
Ctrl05	ctl	f	43	25.88	FALSE	FALSE	FALSE	REM	70.2095	0.443082	0.685367	-0.242285	2010-01-02 01:46:00
Ctrl05	ctl	f	43	25.88	FALSE	FALSE	FALSE	REM	68.7805	-0.699487	-1.15445	0.454966	2010-01-02 01:46:30
Ctrl05	ctl	f	43	25.88	FALSE	FALSE	FALSE	REM	68.4036	-0.957634	-1.49464	0.537003	2010-01-02 01:47:00
Ctrl05	ctl	f	43	25.88	FALSE	FALSE	FALSE	REM	70.3047	-0.186872	-1.36688	1.18001	2010-01-02 01:47:30
Ctrl05	ctl	f	43	25.88	FALSE	FALSE	FALSE	REM	69.5405	1.40049	0.355364	1.04513	2010-01-02 01:48:00
Ctrl05	ctl	f	43	25.88	FALSE	FALSE	FALSE	1	64.6572	1.68769	0.843634	0.84406	2010-01-02 01:48:30
Ctrl05	ctl	f	43	25.88	FALSE	FALSE	FALSE	REM	66.6176	0.23135	-0.481623	0.712973	2010-01-02 01:49:00
Ctrl05	ctl	f	43	25.88	FALSE	FALSE	FALSE	REM	67.6967	-1.41783	-1.22149	-0.196334	2010-01-02 01:49:30
Ctrl05	ctl	f	43	25.88	FALSE	FALSE	FALSE	REM	68.8908	-1.03996	-1.2616	0.221645	2010-01-02 01:50:00
Ctrl05	ctl	f	43	25.88	FALSE	FALSE	FALSE	REM	70.0603	-1.08658	-1.57364	0.487061	2010-01-02 01:50:30
Ctrl05	ctl	f	43	25.88	FALSE	FALSE	FALSE	REM	69.1688	-0.865027	-1.3093	0.444269	2010-01-02 01:51:00
Ctrl05	ctl	f	43	25.88	FALSE	FALSE	FALSE	REM	69.3701	0.240197	-0.788337	1.02853	2010-01-02 01:51:30
Ctrl05	ctl	f	43	25.88	FALSE	FALSE	FALSE	1	65.4966	0.882941	-0.332345	1.21529	2010-01-02 01:52:00
Ctrl05	ctl	f	43	25.88	FALSE	FALSE	FALSE	1	65.6985	0.607371	-0.101767	0.709138	2010-01-02 01:52:30
Ctrl05	ctl	f	43	25.88	FALSE	FALSE	FALSE	1	67.3931	0.391569	-0.393769	0.785338	2010-01-02 01:53:00
Ctrl05	ctl	f	43	25.88	FALSE	FALSE	FALSE	1	66.2095	0.757436	-0.750692	1.50813	2010-01-02 01:53:30
Ctrl05	ctl	f	43	25.88	FALSE	FALSE	FALSE	2	67.9529	0.0404699	-1.02739	1.06786	2010-01-02 01:54:30
Ctrl05	ctl	f	43	25.88	FALSE	FALSE	FALSE	2	68.4109	-0.509244	-0.886659	0.377416	2010-01-02 01:55:00
Ctrl05	ctl	f	43	25.88	FALSE	FALSE	FALSE	2	66.5038	0.0962189	-0.175199	0.271418	2010-01-02 01:55:30
Ctrl05	ctl	f	43	25.88	FALSE	FALSE	FALSE	2	64.7734	-0.112005	-0.389685	0.277681	2010-01-02 01:56:00
Ctrl05	ctl	f	43	25.88	FALSE	FALSE	FALSE	2	66.0569	-0.461131	-0.794471	0.33334	2010-01-02 01:56:30
Ctrl05	ctl	f	43	25.88	FALSE	FALSE	FALSE	2	67.9118	-0.421381	-0.483259	0.061878	2010-01-02 01:57:00
Ctrl05	ctl	f	43	25.88	FALSE	FALSE	FALSE	2	64.414	1.07892	-0.813689	1.89261	2010-01-02 01:58:00
Ctrl05	ctl	f	43	25.88	TRUE	FALSE	FALSE	2	65.764	2.20282	-0.702915	2.90573	2010-01-02 01:58:30
Ctrl05	ctl	f	43	25.88	TRUE	FALSE	FALSE	2	62.4252	2.22857	-0.0176651	2.24624	2010-01-02 01:59:00
Ctrl05	ctl	f	43	25.88	TRUE	FALSE	FALSE	2	62.7122	1.70644	0.0914847	1.61495	2010-01-02 01:59:30
Ctrl05	ctl	f	43	25.88	TRUE	FALSE	FALSE	2	62.2117	1.37887	0.194497	1.18437	2010-01-02 02:00:00
Ctrl05	ctl	f	43	25.88	TRUE	FALSE	FALSE	2	62.2546	0.91473	0.131905	0.782824	2010-01-02 02:00:30
Ctrl05	ctl	f	43	25.88	TRUE	FALSE	FALSE	2	63.475	0.7275	-0.280826	1.00833	2010-01-02 02:01:00
Ctrl05	ctl	f	43	25.88	TRUE	FALSE	FALSE	2	64.4578	1.08075	-0.165901	1.24665	2010-01-02 02:01:30
Ctrl05	ctl	f	43	25.88	TRUE	FALSE	FALSE	2	61.5341	1.63538	0.237283	1.3981	2010-01-02 02:02:00
Ctrl05	ctl	f	43	25.88	TRUE	FALSE	FALSE	2	62.6001	1.87685	0.253479	1.62337	2010-01-02 02:02:30
Ctrl05	ctl	f	43	25.88	TRUE	FALSE	FALSE	2	64.4623	1.37725	0.395078	0.982176	2010-01-02 02:03:00
Ctrl05	ctl	f	43	25.88	TRUE	FALSE	FALSE	2	62.5506	1.88079	0.0953102	1.78548	2010-01-02 02:03:30
Ctrl05	ctl	f	43	25.88	TRUE	FALSE	FALSE	2	63.5198	1.89867	-0.104228	2.0029	2010-01-02 02:04:00
Ctrl05	ctl	f	43	25.88	TRUE	FALSE	FALSE	2	64.8694	1.44929	0.269034	1.18026	2010-01-02 02:04:30
Ctrl05	ctl	f	43	25.88	TRUE	FALSE	FALSE	2	63.6072	0.829556	0.63737	0.192186	2010-01-02 02:05:00
Ctrl05	ctl	f	43	25.88	TRUE	FALSE	FALSE	2	61.6729	0.84574	0.0100493	0.83569	2010-01-02 02:05:30
Ctrl05	ctl	f	43	25.88	TRUE	FALSE	FALSE	2	65.3863	1.76273	-0.12714	1.88987	2010-01-02 02:06:00
Ctrl05	ctl	f	43	25.88	TRUE	FALSE	FALSE	2	61.4165	1.8662	-0.0325852	1.89879	2010-01-02 02:06:30
Ctrl05	ctl	f	43	25.88	TRUE	FALSE	FALSE	2	63.6785	1.90253	0.562127	1.3404	2010-01-02 02:07:00
Ctrl05	ctl	f	43	25.88	FALSE	FALSE	FALSE	Wake	71.0601	3.16073	1.01371	2.14702	2010-01-02 02:08:00
Ctrl05	ctl	f	43	25.88	FALSE	FALSE	FALSE	1	59.9704	2.55177	1.20393	1.34784	2010-01-02 02:08:30
Ctrl05	ctl	f	43	25.88	TRUE	FALSE	FALSE	2	60.3014	2.43932	1.18455	1.25477	2010-01-02 02:09:00
Ctrl05	ctl	f	43	25.88	TRUE	FALSE	FALSE	2	60.7476	2.36028	1.28805	1.07223	2010-01-02 02:09:30
Ctrl05	ctl	f	43	25.88	TRUE	FALSE	FALSE	2	64.2569	2.01028	1.88516	0.12512	2010-01-02 02:10:00
Ctrl05	ctl	f	43	25.88	TRUE	FALSE	FALSE	2	60.7124	2.02563	1.47015	0.555479	2010-01-02 02:10:30
Ctrl05	ctl	f	43	25.88	TRUE	FALSE	FALSE	2	62.6984	1.15326	1.78984	-0.636583	2010-01-02 02:11:30
Ctrl05	ctl	f	43	25.88	TRUE	FALSE	FALSE	2	64.6146	0.980467	1.24156	-0.261091	2010-01-02 02:12:00
Ctrl05	ctl	f	43	25.88	TRUE	FALSE	FALSE	2	61.9826	1.03716	1.02126	0.0158992	2010-01-02 02:12:30
Ctrl05	ctl	f	43	25.88	TRUE	FALSE	FALSE	2	66.6916	1.86495	0.797417	1.06753	2010-01-02 02:13:00
Ctrl05	ctl	f	43	25.88	TRUE	FALSE	FALSE	2	61.3533	1.92553	0.695345	1.23019	2010-01-02 02:13:30
Ctrl05	ctl	f	43	25.88	TRUE	FALSE	FALSE	2	62.5299	0.998129	0.560872	0.437257	2010-01-02 02:14:30
Ctrl05	ctl	f	43	25.88	TRUE	FALSE	FALSE	2	63.0069	1.31235	0.652481	0.65987	2010-01-02 02:15:30
Ctrl05	ctl	f	43	25.88	TRUE	FALSE	FALSE	2	64.4286	1.47004	0.871712	0.598326	2010-01-02 02:16:00
Ctrl05	ctl	f	43	25.88	TRUE	FALSE	FALSE	2	62.1054	1.6705	0.591391	1.0791	2010-01-02 02:16:30
Ctrl05	ctl	f	43	25.88	TRUE	FALSE	FALSE	2	65.5111	2.01416	0.463294	1.55086	2010-01-02 02:17:00
Ctrl05	ctl	f	43	25.88	TRUE	FALSE	FALSE	2	62.2648	1.65977	0.767234	0.892536	2010-01-02 02:17:30
Ctrl05	ctl	f	43	25.88	TRUE	FALSE	FALSE	2	64.6424	2.48306	0.548699	1.93436	2010-01-02 02:18:00
Ctrl05	ctl	f	43	25.88	TRUE	FALSE	FALSE	2	61.0602	2.12426	0.710201	1.41406	2010-01-02 02:18:30
Ctrl05	ctl	f	43	25.88	TRUE	FALSE	FALSE	2	63.4677	1.27968	0.804689	0.474995	2010-01-02 02:19:00
Ctrl05	ctl	f	43	25.88	TRUE	FALSE	FALSE	2	62.1973	1.03108	0.807101	0.223982	2010-01-02 02:19:30
Ctrl05	ctl	f	43	25.88	TRUE	FALSE	FALSE	2	65.2737	1.27105	0.565711	0.70534	2010-01-02 02:20:00
Ctrl05	ctl	f	43	25.88	TRUE	FALSE	FALSE	2	63.1261	0.607371	0.712263	-0.104892	2010-01-02 02:20:30
Ctrl05	ctl	f	43	25.88	TRUE	FALSE	FALSE	2	62.5259	0.813815	0.850279	-0.0364642	2010-01-02 02:21:00
Ctrl05	ctl	f	43	25.88	TRUE	FALSE	FALSE	2	62.256	1.04444	1.02815	0.0162836	2010-01-02 02:21:30
Ctrl05	ctl	f	43	25.88	TRUE	FALSE	FALSE	2	63.9394	1.13812	0.717205	0.420916	2010-01-02 02:22:30
Ctrl05	ctl	f	43	25.88	TRUE	FALSE	FALSE	2	61.805	1.24758	0.720422	0.527156	2010-01-02 02:23:00
Ctrl05	ctl	f	43	25.88	TRUE	FALSE	FALSE	2	63.8596	0.490051	0.93177	-0.441719	2010-01-02 02:24:00
Ctrl05	ctl	f	43	25.88	TRUE	FALSE	FALSE	2	63.9931	1.25923	0.906321	0.352907	2010-01-02 02:24:30
Ctrl05	ctl	f	43	25.88	TRUE	FALSE	FALSE	2	62.1477	1.07507	0.646265	0.428805	2010-01-02 02:25:00
Ctrl05	ctl	f	43	25.88	TRUE	FALSE	FALSE	2	63.6953	1.1175	0.776385	0.341115	2010-01-02 02:25:30
Ctrl05	ctl	f	43	25.88	TRUE	FALSE	FALSE	3	65.7	1.79186	0.614807	1.17705	2010-01-02 02:26:00
Ctrl05	ctl	f	43	25.88	TRUE	FALSE	TRUE	2	66.2067	2.40495	0.92818	1.47677	2010-01-02 02:26:30
Ctrl05	ctl	f	43	25.88	TRUE	FALSE	FALSE	2	70.8328	2.12771	1.13991	0.987794	2010-01-02 02:27:00
Ctrl05	ctl	f	43	25.88	TRUE	FALSE	FALSE	2	58.4302	1.24574	1.70324	-0.4575	2010-01-02 02:27:30
Ctrl05	ctl	f	43	25.88	TRUE	FALSE	FALSE	2	60.0558	1.16714	1.48113	-0.313984	2010-01-02 02:28:00
Ctrl05	ctl	f	43	25.88	TRUE	FALSE	FALSE	2	60.8197	1.99944	0.855776	1.14366	2010-01-02 02:28:30
Ctrl05	ctl	f	43	25.88	TRUE	FALSE	FALSE	2	62.766	2.27568	0.808572	1.4671	2010-01-02 02:29:00
Ctrl05	ctl	f	43	25.88	TRUE	FALSE	FALSE	2	59.713	1.90227	0.885172	1.0171	2010-01-02 02:29:30
Ctrl05	ctl	f	43	25.88	TRUE	FALSE	FALSE	2	61.3576	1.7767	0.838934	0.937762	2010-01-02 02:30:00
Ctrl05	ctl	f	43	25.88	TRUE	FALSE	FALSE	2	62.2147	1.07049	0.747588	0.322899	2010-01-02 02:30:30
Ctrl05	ctl	f	43	25.88	TRUE	FALSE	FALSE	2	60.7288	1.05365	0.828246	0.225404	2010-01-02 02:31:00
Ctrl05	ctl	f	43	25.88	TRUE	FALSE	FALSE	2	62.546	1.81182	1.06222	0.749599	2010-01-02 02:31:30
Ctrl05	ctl	f	43	25.88	TRUE	FALSE	FALSE	2	60.1899	1.84708	0.713195	1.13389	2010-01-02 02:32:00
Ctrl05	ctl	f	43	25.88	TRUE	FALSE	FALSE	2	62.7138	1.5124	1.03023	0.482172	2010-01-02 02:33:30
Ctrl05	ctl	f	43	25.88	TRUE	FALSE	FALSE	2	60.0122	1.43839	1.03833	0.400057	2010-01-02 02:34:00
Ctrl05	ctl	f	43	25.88	TRUE	FALSE	FALSE	2	61.6241	0.932518	0.538655	0.393864	2010-01-02 02:34:30
Ctrl05	ctl	f	43	25.88	TRUE	FALSE	FALSE	3	65.1704	1.82142	0.541859	1.27956	2010-01-02 02:35:00
Ctrl05	ctl	f	43	25.88	TRUE	FALSE	TRUE	2	63.3049	2.18078	1.11717	1.06361	2010-01-02 02:35:30
Ctrl05	ctl	f	43	25.88	TRUE	FALSE	FALSE	2	61.3023	2.43591	1.46944	0.966469	2010-01-02 02:36:30
Ctrl05	ctl	f	43	25.88	TRUE	FALSE	FALSE	2	66.5293	2.65219	1.05184	1.60035	2010-01-02 02:37:00
Ctrl05	ctl	f	43	25.88	FALSE	FALSE	FALSE	Wake	70.6608	3.08571	0.979416	2.1063	2010-01-02 02:37:30
Ctrl05	ctl	f	43	25.88	FALSE	FALSE	FALSE	1	58.6448	2.10087	1.46561	0.635259	2010-01-02 02:38:00
Ctrl05	ctl	f	43	25.88	FALSE	FALSE	FALSE	2	63.5031	1.82534	1.50743	0.317912	2010-01-02 02:38:30
Ctrl05	ctl	f	43	25.88	FALSE	FALSE	FALSE	2	57.625	1.67421	1.35782	0.316396	2010-01-02 02:39:00
Ctrl05	ctl	f	43	25.88	FALSE	FALSE	FALSE	2	61.9301	1.69137	1.44908	0.242287	2010-01-02 02:39:30
Ctrl05	ctl	f	43	25.88	FALSE	FALSE	FALSE	2	59.773	2.03058	0.895557	1.13502	2010-01-02 02:40:00
Ctrl05	ctl	f	43	25.88	FALSE	FALSE	FALSE	Wake	71.0723	1.93214	0.652221	1.27992	2010-01-02 02:40:30
Ctrl05	ctl	f	43	25.88	FALSE	FALSE	FALSE	Wake	61.166	2.25869	0.833995	1.42469	2010-01-02 02:41:00
Ctrl05	ctl	f	43	25.88	FALSE	FALSE	FALSE	1	59.663	2.21182	0.99377	1.21805	2010-01-02 02:41:30
Ctrl05	ctl	f	43	25.88	FALSE	FALSE	FALSE	2	64.5907	1.97045	0.833126	1.13732	2010-01-02 02:42:00
Ctrl05	ctl	f	43	25.88	FALSE	FALSE	FALSE	2	61.6854	1.49281	0.656328	0.836487	2010-01-02 02:42:30
Ctrl05	ctl	f	43	25.88	FALSE	FALSE	FALSE	2	60.8026	1.63701	1.09728	0.539736	2010-01-02 02:43:00
Ctrl05	ctl	f	43	25.88	FALSE	FALSE	FALSE	2	65.9036	1.28747	0.892735	0.394733	2010-01-02 02:43:30
Ctrl05	ctl	f	43	25.88	FALSE	FALSE	FALSE	2	62.4729	1.31812	0.913968	0.404155	2010-01-02 02:44:00
Ctrl05	ctl	f	43	25.88	FALSE	FALSE	FALSE	2	65.1685	1.56081	0.415019	1.1458	2010-01-02 02:44:30
Ctrl05	ctl	f	43	25.88	FALSE	FALSE	FALSE	2	62.5644	1.06857	0.457425	0.611141	2010-01-02 02:45:00
Ctrl05	ctl	f	43	25.88	FALSE	FALSE	FALSE	2	63.986	0.930036	0.331962	0.598074	2010-01-02 02:46:00
Ctrl05	ctl	f	43	25.88	FALSE	FALSE	FALSE	2	62.2211	0.96157	0.622295	0.339275	2010-01-02 02:47:00
Ctrl05	ctl	f	43	25.88	FALSE	FALSE	FALSE	3	60.9862	1.28907	0.780013	0.509055	2010-01-02 02:47:30
Ctrl05	ctl	f	43	25.88	FALSE	FALSE	FALSE	2	60.4403	0.608569	0.828202	-0.219633	2010-01-02 02:48:30
Ctrl05	ctl	f	43	25.88	FALSE	FALSE	FALSE	2	61.4616	0.64422	0.814391	-0.170171	2010-01-02 02:49:00
Ctrl05	ctl	f	43	25.88	FALSE	FALSE	FALSE	2	60.7388	1.27032	0.922909	0.347413	2010-01-02 02:49:30
Ctrl05	ctl	f	43	25.88	FALSE	FALSE	FALSE	2	61.7164	1.90169	0.752595	1.14909	2010-01-02 02:50:00
Ctrl05	ctl	f	43	25.88	FALSE	FALSE	FALSE	2	62.976	1.82001	0.72513	1.09488	2010-01-02 02:50:30
Ctrl05	ctl	f	43	25.88	FALSE	FALSE	FALSE	2	61.3401	1.71454	0.818987	0.89555	2010-01-02 02:51:00
Ctrl05	ctl	f	43	25.88	FALSE	FALSE	FALSE	2	62.2704	0.980542	0.478282	0.50226	2010-01-02 02:51:30
Ctrl05	ctl	f	43	25.88	FALSE	FALSE	FALSE	2	60.1666	0.836208	0.63943	0.196778	2010-01-02 02:52:00
Ctrl05	ctl	f	43	25.88	FALSE	FALSE	FALSE	2	61.3913	1.1433	0.67844	0.464859	2010-01-02 02:52:30
Ctrl05	ctl	f	43	25.88	FALSE	FALSE	FALSE	2	62.6511	0.64747	0.721783	-0.0743136	2010-01-02 02:53:00
Ctrl05	ctl	f	43	25.88	FALSE	FALSE	FALSE	2	63.4647	1.00869	0.661037	0.34765	2010-01-02 02:53:30
Ctrl05	ctl	f	43	25.88	FALSE	FALSE	FALSE	2	59.8132	1.49918	0.903732	0.595444	2010-01-02 02:54:00
Ctrl05	ctl	f	43	25.88	FALSE	FALSE	FALSE	2	61.7472	1.14304	1.00496	0.138083	2010-01-02 02:55:00
Ctrl05	ctl	f	43	25.88	FALSE	FALSE	FALSE	2	61.0255	1.69367	1.26717	0.426496	2010-01-02 02:55:30
Ctrl05	ctl	f	43	25.88	FALSE	FALSE	FALSE	2	63.202	1.60836	0.733281	0.875076	2010-01-02 02:56:30
Ctrl05	ctl	f	43	25.88	FALSE	FALSE	FALSE	2	61.3695	1.36844	1.25818	0.110259	2010-01-02 02:57:00
Ctrl05	ctl	f	43	25.88	FALSE	FALSE	FALSE	3	60.7478	1.13259	1.67219	-0.539592	2010-01-02 02:57:30
Ctrl05	ctl	f	43	25.88	FALSE	FALSE	FALSE	2	63.4447	1.85056	0.802584	1.04798	2010-01-02 02:58:30
Ctrl05	ctl	f	43	25.88	FALSE	FALSE	FALSE	2	63.1749	1.38053	1.19631	0.184214	2010-01-02 02:59:00
Ctrl05	ctl	f	43	25.88	FALSE	FALSE	TRUE	1	60.8498	2.13404	1.24381	0.890228	2010-01-02 03:00:00
Ctrl05	ctl	f	43	25.88	FALSE	FALSE	FALSE	2	55.8039	1.32986	1.39416	-0.064307	2010-01-02 03:00:30
Ctrl05	ctl	f	43	25.88	FALSE	FALSE	FALSE	2	56.5776	1.40202	1.42506	-0.0230382	2010-01-02 03:01:00
Ctrl05	ctl	f	43	25.88	FALSE	FALSE	FALSE	2	55.5225	1.47755	0.853181	0.62437	2010-01-02 03:01:30
Ctrl05	ctl	f	43	25.88	FALSE	FALSE	FALSE	2	57.7809	1.75364	1.09674	0.656898	2010-01-02 03:02:00
Ctrl05	ctl	f	43	25.88	FALSE	FALSE	FALSE	2	54.4623	1.61357	0.86857	0.744999	2010-01-02 03:02:30
Ctrl05	ctl	f	43	25.88	FALSE	FALSE	FALSE	2	57.3551	1.69824	0.971233	0.727003	2010-01-02 03:03:00
Ctrl05	ctl	f	43	25.88	FALSE	FALSE	FALSE	2	54.8081	1.06911	1.00938	0.0597346	2010-01-02 03:04:00
Ctrl05	ctl	f	43	25.88	FALSE	FALSE	FALSE	2	57.2889	1.64237	0.504948	1.13742	2010-01-02 03:05:00
Ctrl05	ctl	f	43	25.88	FALSE	FALSE	FALSE	2	55.9782	1.6233	0.735296	0.888005	2010-01-02 03:05:30
Ctrl05	ctl	f	43	25.88	FALSE	FALSE	FALSE	2	57.7046	1.74835	0.51921	1.22914	2010-01-02 03:06:00
Ctrl05	ctl	f	43	25.88	FALSE	FALSE	FALSE	2	57.6778	1.23948	0.703642	0.535833	2010-01-02 03:06:30
Ctrl05	ctl	f	43	25.88	FALSE	FALSE	FALSE	2	56.6047	1.14921	0.844838	0.304373	2010-01-02 03:07:00
Ctrl05	ctl	f	43	25.88	FALSE	FALSE	FALSE	2	54.5138	1.09674	0.527329	0.569415	2010-01-02 03:07:30
Ctrl05	ctl	f	43	25.88	FALSE	FALSE	FALSE	2	56.362	0.673964	0.269645	0.404319	2010-01-02 03:08:00
Ctrl05	ctl	f	43	25.88	FALSE	FALSE	FALSE	2	55.4404	0.168307	0.230635	-0.0623283	2010-01-02 03:08:30
Ctrl05	ctl	f	43	25.88	FALSE	FALSE	FALSE	2	55.7516	1.15196	0.56207	0.589894	2010-01-02 03:09:00
Ctrl05	ctl	f	43	25.88	FALSE	FALSE	FALSE	2	55.3973	1.60687	0.658711	0.948164	2010-01-02 03:09:30
Ctrl05	ctl	f	43	25.88	FALSE	FALSE	FALSE	2	55.2562	1.80105	1.09246	0.708589	2010-01-02 03:10:00
Ctrl05	ctl	f	43	25.88	FALSE	FALSE	FALSE	2	57.2213	2.23865	0.935387	1.30327	2010-01-02 03:10:30
Ctrl05	ctl	f	43	25.88	FALSE	FALSE	FALSE	2	53.744	1.18562	0.349529	0.836086	2010-01-02 03:11:00
Ctrl05	ctl	f	43	25.88	FALSE	FALSE	FALSE	2	55.9023	0.835037	0.469128	0.365909	2010-01-02 03:11:30
Ctrl05	ctl	f	43	25.88	FALSE	FALSE	FALSE	2	57.3462	1.33978	0.606826	0.732953	2010-01-02 03:12:00
Ctrl05	ctl	f	43	25.88	FALSE	FALSE	FALSE	2	56.0034	1.24973	0.76286	0.48687	2010-01-02 03:12:30
Ctrl05	ctl	f	43	25.88	FALSE	FALSE	TRUE	1	67.4182	1.20618	0.679352	0.526828	2010-01-02 03:13:00
Ctrl05	ctl	f	43	25.88	FALSE	FALSE	FALSE	2	54.2448	1.55276	1.70216	-0.149401	2010-01-02 03:13:30
Ctrl05	ctl	f	43	25.88	FALSE	FALSE	FALSE	2	54.5774	1.87544	1.9115	-0.0360545	2010-01-02 03:14:00
Ctrl05	ctl	f	43	25.88	FALSE	FALSE	FALSE	2	56.5293	1.85783	1.41949	0.438341	2010-01-02 03:14:30
Ctrl05	ctl	f	43	25.88	FALSE	FALSE	FALSE	2	58.5595	1.74495	1.11874	0.626206	2010-01-02 03:15:00
Ctrl05	ctl	f	43	25.88	FALSE	FALSE	FALSE	2	57.4254	1.70028	1.13095	0.569333	2010-01-02 03:15:30
Ctrl05	ctl	f	43	25.88	FALSE	FALSE	FALSE	2	58.2364	1.41449	0.497254	0.917239	2010-01-02 03:16:00
Ctrl05	ctl	f	43	25.88	FALSE	FALSE	FALSE	REM	64.3313	0.63414	-0.04344	0.67758	2010-01-02 03:17:00
Ctrl05	ctl	f	43	25.88	FALSE	FALSE	FALSE	REM	62.6633	0.443467	-0.0902311	0.533698	2010-01-02 03:17:30
Ctrl05	ctl	f	43	25.88	FALSE	FALSE	FALSE	REM	65.9214	0.62444	-0.305968	0.930408	2010-01-02 03:18:00
Ctrl05	ctl	f	43	25.88	FALSE	FALSE	FALSE	REM	66.0072	0.723725	-0.458344	1.18207	2010-01-02 03:18:30
Ctrl05	ctl	f	43	25.88	TRUE	FALSE	FALSE	REM	61.0612	0.7153	0.534327	0.180973	2010-01-02 03:19:00
Ctrl05	ctl	f	43	25.88	FALSE	FALSE	FALSE	REM	65.8063	0.635836	0.347059	0.288777	2010-01-02 03:19:30
Ctrl05	ctl	f	43	25.88	FALSE	FALSE	FALSE	REM	65.8325	0.798678	-0.523573	1.32225	2010-01-02 03:20:00
Ctrl05	ctl	f	43	25.88	FALSE	FALSE	FALSE	REM	63.6947	0.0656941	-1.27949	1.34518	2010-01-02 03:20:30
Ctrl05	ctl	f	43	25.88	FALSE	FALSE	FALSE	REM	66.2862	-0.257373	-1.42574	1.16837	2010-01-02 03:21:00
Ctrl05	ctl	f	43	25.88	FALSE	FALSE	FALSE	REM	65.2618	0.936015	-0.604514	1.54053	2010-01-02 03:21:30
Ctrl05	ctl	f	43	25.88	TRUE	FALSE	FALSE	REM	64.3876	2.0901	0.698284	1.39181	2010-01-02 03:22:00
Ctrl05	ctl	f	43	25.88	FALSE	FALSE	FALSE	REM	62.0067	1.53312	0.191199	1.34192	2010-01-02 03:22:30
Ctrl05	ctl	f	43	25.88	FALSE	FALSE	FALSE	REM	61.5862	0.284276	-0.964772	1.24905	2010-01-02 03:23:00
Ctrl05	ctl	f	43	25.88	FALSE	FALSE	FALSE	REM	64.6588	-0.441548	-1.65323	1.21168	2010-01-02 03:23:30
Ctrl05	ctl	f	43	25.88	FALSE	FALSE	FALSE	REM	66.9265	-0.308524	-1.68373	1.37521	2010-01-02 03:24:00
Ctrl05	ctl	f	43	25.88	FALSE	FALSE	FALSE	REM	66.1507	0.389539	-0.855854	1.24539	2010-01-02 03:24:30
Ctrl05	ctl	f	43	25.88	FALSE	FALSE	FALSE	REM	62.9761	0.300031	-0.907281	1.20731	2010-01-02 03:25:00
Ctrl05	ctl	f	43	25.88	FALSE	FALSE	FALSE	REM	63.8071	-1.09327	-1.51163	0.418364	2010-01-02 03:25:30
Ctrl05	ctl	f	43	25.88	FALSE	FALSE	FALSE	REM	61.2778	0.332966	-0.0234324	0.356399	2010-01-02 03:26:00
Ctrl05	ctl	f	43	25.88	FALSE	FALSE	FALSE	REM	62.4969	1.2674	1.28672	-0.0193244	2010-01-02 03:26:30
Ctrl05	ctl	f	43	25.88	FALSE	FALSE	FALSE	REM	61.0742	2.06152	0.567697	1.49382	2010-01-02 03:27:00
Ctrl05	ctl	f	43	25.88	TRUE	FALSE	FALSE	1	60.8817	2.27687	0.545111	1.73176	2010-01-02 03:27:30
Ctrl05	ctl	f	43	25.88	FALSE	FALSE	FALSE	REM	60.8088	1.24309	0.242789	1.0003	2010-01-02 03:28:00
Ctrl05	ctl	f	43	25.88	FALSE	FALSE	FALSE	REM	64.4883	1.10443	0.0192142	1.08521	2010-01-02 03:28:30
Ctrl05	ctl	f	43	25.88	FALSE	FALSE	FALSE	REM	59.7348	1.26489	0.0514533	1.21344	2010-01-02 03:29:00
Ctrl05	ctl	f	43	25.88	FALSE	FALSE	FALSE	REM	61.4637	1.01171	-0.456085	1.46779	2010-01-02 03:29:30
Ctrl05	ctl	f	43	25.88	FALSE	FALSE	FALSE	REM	62.677	0.901948	-0.757216	1.65916	2010-01-02 03:30:00
Ctrl05	ctl	f	43	25.88	FALSE	FALSE	FALSE	REM	61.308	0.446415	-0.708017	1.15443	2010-01-02 03:30:30
Ctrl05	ctl	f	43	25.88	FALSE	FALSE	FALSE	REM	64.6266	1.79663	0.0895664	1.70706	2010-01-02 03:31:00
Ctrl05	ctl	f	43	25.88	FALSE	FALSE	FALSE	REM	60.4254	2.44396	1.01229	1.43167	2010-01-02 03:31:30
Ctrl05	ctl	f	43	25.88	FALSE	FALSE	FALSE	REM	57.9454	1.34981	0.459638	0.890174	2010-01-02 03:32:00
Ctrl05	ctl	f	43	25.88	FALSE	FALSE	FALSE	REM	59.5397	0.638163	-0.351758	0.989921	2010-01-02 03:32:30
Ctrl05	ctl	f	43	25.88	FALSE	FALSE	FALSE	REM	62.5406	1.19825	-0.10773	1.30598	2010-01-02 03:33:00
Ctrl05	ctl	f	43	25.88	FALSE	FALSE	FALSE	REM	61.3606	0.375487	-0.433232	0.808719	2010-01-02 03:33:30
Ctrl05	ctl	f	43	25.88	FALSE	FALSE	FALSE	REM	63.0358	-0.0454682	-0.721773	0.676305	2010-01-02 03:34:00
Ctrl05	ctl	f	43	25.88	FALSE	FALSE	FALSE	REM	64.5641	-0.122835	-0.65189	0.529056	2010-01-02 03:34:30
Ctrl05	ctl	f	43	25.88	FALSE	FALSE	FALSE	REM	64.6003	0.223384	-0.911104	1.13449	2010-01-02 03:35:00
Ctrl05	ctl	f	43	25.88	FALSE	FALSE	FALSE	REM	60.4959	0.646056	-0.717727	1.36378	2010-01-02 03:35:30
Ctrl05	ctl	f	43	25.88	FALSE	FALSE	FALSE	REM	57.7367	1.13911	-0.484979	1.62409	2010-01-02 03:36:00
Ctrl05	ctl	f	43	25.88	FALSE	FALSE	FALSE	REM	60.765	1.25436	-0.453595	1.70796	2010-01-02 03:36:30
Ctrl05	ctl	f	43	25.88	FALSE	FALSE	FALSE	REM	61.5402	1.36948	-0.459832	1.82931	2010-01-02 03:37:00
Ctrl05	ctl	f	43	25.88	FALSE	FALSE	FALSE	REM	61.3707	1.69442	0.464803	1.22962	2010-01-02 03:37:30
Ctrl05	ctl	f	43	25.88	FALSE	FALSE	FALSE	REM	57.6187	1.63138	0.410187	1.22119	2010-01-02 03:38:00
Ctrl05	ctl	f	43	25.88	FALSE	FALSE	FALSE	REM	60.603	0.827765	-0.361817	1.18958	2010-01-02 03:38:30
Ctrl05	ctl	f	43	25.88	FALSE	FALSE	FALSE	REM	63.6644	-0.0157636	-0.356804	0.34104	2010-01-02 03:39:00
Ctrl05	ctl	f	43	25.88	FALSE	FALSE	FALSE	REM	63.9163	0.600264	-1.05688	1.65714	2010-01-02 03:39:30
Ctrl05	ctl	f	43	25.88	FALSE	FALSE	FALSE	REM	63.6032	0.92814	-0.523168	1.45131	2010-01-02 03:40:00
Ctrl05	ctl	f	43	25.88	FALSE	FALSE	FALSE	REM	60.1737	1.06067	0.157858	0.90281	2010-01-02 03:40:30
Ctrl05	ctl	f	43	25.88	FALSE	FALSE	FALSE	REM	63.8838	0.731165	-0.432554	1.16372	2010-01-02 03:41:00
Ctrl05	ctl	f	43	25.88	FALSE	FALSE	FALSE	REM	63.8338	0.369562	-0.435301	0.804862	2010-01-02 03:41:30
Ctrl05	ctl	f	43	25.88	TRUE	FALSE	FALSE	REM	63.5267	0.876801	0.0199007	0.856901	2010-01-02 03:42:00
Ctrl05	ctl	f	43	25.88	TRUE	FALSE	FALSE	REM	63.671	2.2373	0.780013	1.45729	2010-01-02 03:42:30
Ctrl05	ctl	f	43	25.88	FALSE	FALSE	FALSE	REM	58.7158	1.36377	0.287057	1.07671	2010-01-02 03:43:00
Ctrl05	ctl	f	43	25.88	FALSE	FALSE	FALSE	REM	63.4591	-0.188114	-1.09374	0.90563	2010-01-02 03:43:30
Ctrl05	ctl	f	43	25.88	FALSE	FALSE	FALSE	REM	63.7082	0.0513583	-1.11575	1.16711	2010-01-02 03:44:00
Ctrl05	ctl	f	43	25.88	FALSE	FALSE	FALSE	REM	63.5226	1.34117	-0.753067	2.09423	2010-01-02 03:44:30
Ctrl05	ctl	f	43	25.88	TRUE	FALSE	FALSE	REM	63.5365	2.05971	0.32635	1.73336	2010-01-02 03:45:00
Ctrl05	ctl	f	43	25.88	TRUE	FALSE	FALSE	REM	59.3164	1.55162	0.507841	1.04378	2010-01-02 03:45:30
Ctrl05	ctl	f	43	25.88	TRUE	FALSE	FALSE	REM	61.7166	1.25293	0.624172	0.628762	2010-01-02 03:46:00
Ctrl05	ctl	f	43	25.88	FALSE	FALSE	FALSE	REM	61.4342	0.272924	-0.0613011	0.334225	2010-01-02 03:46:30
Ctrl05	ctl	f	43	25.88	FALSE	FALSE	FALSE	REM	63.597	0.0198026	-0.906142	0.925945	2010-01-02 03:47:00
Ctrl05	ctl	f	43	25.88	FALSE	FALSE	FALSE	REM	60.5201	0.388319	0.257042	0.131277	2010-01-02 03:47:30
Ctrl05	ctl	f	43	25.88	FALSE	FALSE	FALSE	REM	58.5363	0.69704	1.20423	-0.507193	2010-01-02 03:48:00
Ctrl05	ctl	f	43	25.88	FALSE	FALSE	FALSE	REM	61.7173	1.15732	0.496706	0.660615	2010-01-02 03:48:30
Ctrl05	ctl	f	43	25.88	TRUE	FALSE	FALSE	REM	59.6982	1.90741	0.406331	1.50108	2010-01-02 03:49:00
Ctrl05	ctl	f	43	25.88	FALSE	FALSE	FALSE	REM	59.5795	0.473124	-0.26703	0.740154	2010-01-02 03:49:30
Ctrl05	ctl	f	43	25.88	FALSE	FALSE	FALSE	REM	64.6507	-0.348225	-0.814344	0.466119	2010-01-02 03:50:00
Ctrl05	ctl	f	43	25.88	FALSE	FALSE	FALSE	REM	62.6328	-0.902733	-1.25667	0.353938	2010-01-02 03:50:30
Ctrl05	ctl	f	43	25.88	FALSE	FALSE	FALSE	REM	64.3347	0.598507	-0.627903	1.22641	2010-01-02 03:51:00
Ctrl05	ctl	f	43	25.88	FALSE	FALSE	FALSE	REM	62.9625	1.25122	-0.159031	1.41025	2010-01-02 03:51:30
Ctrl05	ctl	f	43	25.88	FALSE	FALSE	FALSE	REM	61.1646	1.65882	0.361095	1.29772	2010-01-02 03:52:00
Ctrl05	ctl	f	43	25.88	FALSE	FALSE	FALSE	REM	57.4591	2.381	0.366239	2.01476	2010-01-02 03:52:30
Ctrl05	ctl	f	43	25.88	FALSE	FALSE	FALSE	1	61.5232	2.55256	0.101744	2.45081	2010-01-02 03:53:00
Ctrl05	ctl	f	43	25.88	FALSE	FALSE	FALSE	1	61.2483	1.18644	0.463294	0.723146	2010-01-02 03:53:30
Ctrl05	ctl	f	43	25.88	FALSE	FALSE	FALSE	1	58.3744	0.57667	0.833605	-0.256935	2010-01-02 03:54:00
Ctrl05	ctl	f	43	25.88	FALSE	FALSE	FALSE	2	61.6217	0.161268	0.847112	-0.685844	2010-01-02 03:54:30
Ctrl05	ctl	f	43	25.88	FALSE	FALSE	FALSE	2	62.5736	0.239568	0.111184	0.128384	2010-01-02 03:55:00
Ctrl05	ctl	f	43	25.88	FALSE	FALSE	FALSE	2	60.8671	0.575658	0.454509	0.121149	2010-01-02 03:55:30
Ctrl05	ctl	f	43	25.88	FALSE	FALSE	FALSE	2	59.0396	1.13991	0.841912	0.298002	2010-01-02 03:56:00
Ctrl05	ctl	f	43	25.88	FALSE	FALSE	FALSE	2	58.7371	1.28783	1.11238	0.175443	2010-01-02 03:56:30
Ctrl05	ctl	f	43	25.88	FALSE	FALSE	FALSE	2	61.2527	0.702503	0.696292	0.00621105	2010-01-02 03:57:00
Ctrl05	ctl	f	43	25.88	FALSE	FALSE	FALSE	2	58.1512	0.976558	0.683703	0.292855	2010-01-02 03:57:30
Ctrl05	ctl	f	43	25.88	FALSE	FALSE	FALSE	2	61.7718	0.732368	0.510065	0.222303	2010-01-02 03:58:00
Ctrl05	ctl	f	43	25.88	FALSE	FALSE	FALSE	2	60.4108	1.5742	0.628502	0.945702	2010-01-02 03:58:30
Ctrl05	ctl	f	43	25.88	FALSE	FALSE	TRUE	1	57.1924	1.90922	0.717401	1.19182	2010-01-02 03:59:00
Ctrl05	ctl	f	43	25.88	TRUE	FALSE	FALSE	2	58.7113	2.51409	0.892899	1.62119	2010-01-02 03:59:30
Ctrl05	ctl	f	43	25.88	TRUE	FALSE	TRUE	1	63.005	3.34918	1.27441	2.07476	2010-01-02 04:00:00
Ctrl05	ctl	f	43	25.88	FALSE	FALSE	FALSE	1	54.3065	2.45562	1.67573	0.779893	2010-01-02 04:00:30
Ctrl05	ctl	f	43	25.88	FALSE	FALSE	FALSE	2	57.318	1.88081	1.36054	0.520267	2010-01-02 04:01:00
Ctrl05	ctl	f	43	25.88	FALSE	FALSE	FALSE	2	55.1459	1.57929	0.884346	0.694942	2010-01-02 04:01:30
Ctrl05	ctl	f	43	25.88	FALSE	FALSE	FALSE	2	57.0685	1.87003	0.863396	1.00664	2010-01-02 04:02:00
Ctrl05	ctl	f	43	25.88	FALSE	FALSE	FALSE	2	57.5657	1.3443	0.584726	0.759573	2010-01-02 04:02:30
Ctrl05	ctl	f	43	25.88	FALSE	FALSE	FALSE	2	57.2908	0.96706	0.453938	0.513122	2010-01-02 04:03:00
Ctrl05	ctl	f	43	25.88	FALSE	FALSE	FALSE	2	59.7822	1.32434	0.79471	0.529629	2010-01-02 04:03:30
Ctrl05	ctl	f	43	25.88	FALSE	FALSE	FALSE	2	57.1185	1.38854	1.24242	0.146118	2010-01-02 04:04:00
Ctrl05	ctl	f	43	25.88	FALSE	FALSE	FALSE	2	58.1992	0.965576	0.784632	0.180944	2010-01-02 04:04:30
Ctrl05	ctl	f	43	25.88	FALSE	FALSE	FALSE	2	58.9541	1.7421	0.616428	1.12567	2010-01-02 04:05:00
Ctrl05	ctl	f	43	25.88	FALSE	FALSE	FALSE	2	58.2946	0.849339	0.394539	0.4548	2010-01-02 04:06:00
Ctrl05	ctl	f	43	25.88	FALSE	FALSE	FALSE	2	58.7894	1.6876	0.549392	1.13821	2010-01-02 04:06:30
Ctrl05	ctl	f	43	25.88	FALSE	FALSE	FALSE	2	56.6481	1.56079	0.59966	0.961133	2010-01-02 04:07:00
Ctrl05	ctl	f	43	25.88	FALSE	FALSE	FALSE	2	57.4927	1.30161	0.849339	0.452269	2010-01-02 04:07:30
Ctrl05	ctl	f	43	25.88	FALSE	FALSE	FALSE	2	56.4114	1.72747	0.927349	0.80012	2010-01-02 04:08:00
Ctrl05	ctl	f	43	25.88	FALSE	FALSE	FALSE	2	59.0173	1.39083	0.707691	0.683143	2010-01-02 04:08:30
Ctrl05	ctl	f	43	25.88	FALSE	FALSE	FALSE	2	56.4176	0.79638	0.996026	-0.199645	2010-01-02 04:09:30
Ctrl05	ctl	f	43	25.88	FALSE	FALSE	FALSE	2	60.5177	1.51013	0.803301	0.706825	2010-01-02 04:10:00
Ctrl05	ctl	f	43	25.88	FALSE	FALSE	FALSE	2	58.1639	1.60225	0.260516	1.34174	2010-01-02 04:10:30
Ctrl05	ctl	f	43	25.88	FALSE	FALSE	FALSE	2	58.3714	0.714664	0.773298	-0.0586336	2010-01-02 04:11:00
Ctrl05	ctl	f	43	25.88	FALSE	FALSE	FALSE	2	58.9521	0.360049	0.741747	-0.381698	2010-01-02 04:11:30
Ctrl05	ctl	f	43	25.88	FALSE	FALSE	FALSE	2	59.7636	0.593879	0.27338	0.320499	2010-01-02 04:12:00
Ctrl05	ctl	f	43	25.88	FALSE	FALSE	FALSE	2	59.8328	0.795388	0.24686	0.548528	2010-01-02 04:12:30
Ctrl05	ctl	f	43	25.88	FALSE	FALSE	FALSE	2	57.8825	1.05246	0.35354	0.698924	2010-01-02 04:13:00
Ctrl05	ctl	f	43	25.88	FALSE	FALSE	FALSE	3	60.6481	1.30172	0.58389	0.717826	2010-01-02 04:13:30
Ctrl05	ctl	f	43	25.88	FALSE	FALSE	TRUE	2	60.8571	1.07391	0.281714	0.792195	2010-01-02 04:14:00
Ctrl05	ctl	f	43	25.88	FALSE	FALSE	FALSE	2	58.6498	1.25872	0.608787	0.64993	2010-01-02 04:14:30
Ctrl05	ctl	f	43	25.88	FALSE	FALSE	FALSE	2	56.7917	1.65257	0.744125	0.908449	2010-01-02 04:15:00
Ctrl05	ctl	f	43	25.88	FALSE	FALSE	FALSE	2	57.9166	1.06581	0.630633	0.43518	2010-01-02 04:15:30
Ctrl05	ctl	f	43	25.88	FALSE	FALSE	FALSE	3	60.1066	1.55361	0.683804	0.869804	2010-01-02 04:16:00
Ctrl05	ctl	f	43	25.88	FALSE	FALSE	TRUE	2	59.4475	1.757	0.311521	1.44547	2010-01-02 04:16:30
Ctrl05	ctl	f	43	25.88	FALSE	FALSE	FALSE	2	58.8749	0.947363	0.833648	0.113715	2010-01-02 04:17:00
Ctrl05	ctl	f	43	25.88	FALSE	FALSE	FALSE	3	58.8149	1.22045	0.982453	0.237993	2010-01-02 04:17:30
Ctrl05	ctl	f	43	25.88	FALSE	FALSE	FALSE	3	58.4277	1.36872	1.24433	0.124388	2010-01-02 04:18:30
Ctrl05	ctl	f	43	25.88	FALSE	FALSE	FALSE	3	59.7516	1.12901	1.39406	-0.265052	2010-01-02 04:19:00
Ctrl05	ctl	f	43	25.88	FALSE	FALSE	FALSE	3	57.617	0.393932	1.01838	-0.624446	2010-01-02 04:19:30
Ctrl05	ctl	f	43	25.88	FALSE	FALSE	FALSE	3	58.8105	0.880871	0.872255	0.00861554	2010-01-02 04:20:00
Ctrl05	ctl	f	43	25.88	FALSE	FALSE	FALSE	3	58.4073	1.34683	0.423371	0.923455	2010-01-02 04:20:30
Ctrl05	ctl	f	43	25.88	FALSE	FALSE	FALSE	3	60.1788	1.23154	0.381582	0.849957	2010-01-02 04:21:00
Ctrl05	ctl	f	43	25.88	FALSE	FALSE	FALSE	3	58.1981	1.31076	0.753536	0.557226	2010-01-02 04:21:30
Ctrl05	ctl	f	43	25.88	FALSE	FALSE	FALSE	3	61.654	1.23498	0.486123	0.748854	2010-01-02 04:22:00
Ctrl05	ctl	f	43	25.88	FALSE	FALSE	FALSE	3	60.7337	1.53884	0.687833	0.851011	2010-01-02 04:22:30
Ctrl05	ctl	f	43	25.88	FALSE	FALSE	FALSE	3	58.2673	1.02772	0.458627	0.569098	2010-01-02 04:23:00
Ctrl05	ctl	f	43	25.88	FALSE	FALSE	FALSE	3	60.8206	0.668701	0.218091	0.45061	2010-01-02 04:23:30
Ctrl05	ctl	f	43	25.88	FALSE	FALSE	FALSE	3	59.7029	0.681328	0.136452	0.544875	2010-01-02 04:24:00
Ctrl05	ctl	f	43	25.88	FALSE	FALSE	FALSE	3	63.4599	2.2222	0.34359	1.87861	2010-01-02 04:24:30
Ctrl05	ctl	f	43	25.88	FALSE	FALSE	FALSE	3	62.4066	2.09189	0.904623	1.18727	2010-01-02 04:25:30
Ctrl05	ctl	f	43	25.88	FALSE	FALSE	TRUE	2	56.6856	1.89322	1.92988	-0.036665	2010-01-02 04:26:00
Ctrl05	ctl	f	43	25.88	FALSE	FALSE	FALSE	2	57.793	1.36453	1.41699	-0.052459	2010-01-02 04:26:30
Ctrl05	ctl	f	43	25.88	FALSE	FALSE	FALSE	2	59.7755	1.58381	0.984846	0.598966	2010-01-02 04:27:00
Ctrl05	ctl	f	43	25.88	FALSE	FALSE	FALSE	2	60.3724	1.96253	1.34542	0.617108	2010-01-02 04:27:30
Ctrl05	ctl	f	43	25.88	FALSE	FALSE	FALSE	3	58.6526	1.58508	1.25351	0.331578	2010-01-02 04:28:00
Ctrl05	ctl	f	43	25.88	FALSE	FALSE	FALSE	3	60.0699	1.18335	0.815144	0.368208	2010-01-02 04:28:30
Ctrl05	ctl	f	43	25.88	FALSE	FALSE	FALSE	3	60.7542	-0.0137542	0.792268	-0.806022	2010-01-02 04:29:00
Ctrl05	ctl	f	43	25.88	FALSE	FALSE	FALSE	3	60.0968	0.486492	0.96199	-0.475498	2010-01-02 04:29:30
Ctrl05	ctl	f	43	25.88	FALSE	FALSE	FALSE	3	61.3361	0.617507	0.388387	0.22912	2010-01-02 04:30:00
Ctrl05	ctl	f	43	25.88	FALSE	FALSE	FALSE	3	60.8343	0.605463	0.379737	0.225726	2010-01-02 04:30:30
Ctrl05	ctl	f	43	25.88	FALSE	FALSE	FALSE	3	60.5369	1.00067	0.403196	0.597473	2010-01-02 04:31:00
Ctrl05	ctl	f	43	25.88	FALSE	FALSE	FALSE	3	60.6212	0.859297	0.327504	0.531793	2010-01-02 04:31:30
Ctrl05	ctl	f	43	25.88	FALSE	FALSE	FALSE	3	60.5839	0.967516	0.288856	0.67866	2010-01-02 04:32:00
Ctrl05	ctl	f	43	25.88	FALSE	FALSE	FALSE	3	59.8722	0.936525	0.226338	0.710186	2010-01-02 04:32:30
Ctrl05	ctl	f	43	25.88	FALSE	FALSE	FALSE	3	59.8678	1.06184	0.437545	0.6243	2010-01-02 04:33:00
Ctrl05	ctl	f	43	25.88	FALSE	FALSE	FALSE	3	61.4166	0.678592	0.594817	0.0837743	2010-01-02 04:33:30
Ctrl05	ctl	f	43	25.88	FALSE	FALSE	FALSE	3	60.6081	0.669315	0.838675	-0.16936	2010-01-02 04:34:00
Ctrl05	ctl	f	43	25.88	FALSE	FALSE	FALSE	3	60.6748	1.11458	0.945927	0.168657	2010-01-02 04:34:30
Ctrl05	ctl	f	43	25.88	FALSE	FALSE	FALSE	3	62.1705	1.89672	1.45	0.446723	2010-01-02 04:35:00
Ctrl05	ctl	f	43	25.88	TRUE	TRUE	FALSE	3	63.4036	2.34151	1.24485	1.09666	2010-01-02 04:35:30
Ctrl05	ctl	f	43	25.88	FALSE	TRUE	FALSE	3	63.5951	2.5604	1.10001	1.46039	2010-01-02 04:36:00
Ctrl05	ctl	f	43	25.88	FALSE	FALSE	FALSE	3	54.8404	2.55782	1.37149	1.18634	2010-01-02 04:36:30
Ctrl05	ctl	f	43	25.88	FALSE	FALSE	TRUE	2	54.7814	2.10634	1.10041	1.00593	2010-01-02 04:37:00
Ctrl05	ctl	f	43	25.88	FALSE	FALSE	FALSE	2	55.7275	1.92859	0.360816	1.56777	2010-01-02 04:38:00
Ctrl05	ctl	f	43	25.88	FALSE	FALSE	FALSE	2	55.7831	1.8722	0.336829	1.53537	2010-01-02 04:38:30
Ctrl05	ctl	f	43	25.88	FALSE	FALSE	FALSE	2	56.7707	1.78028	0.420879	1.3594	2010-01-02 04:39:00
Ctrl05	ctl	f	43	25.88	FALSE	FALSE	FALSE	2	54.8148	1.97379	0.736781	1.23701	2010-01-02 04:39:30
Ctrl05	ctl	f	43	25.88	FALSE	FALSE	FALSE	2	57.4249	2.3386	0.640432	1.69817	2010-01-02 04:40:00
Ctrl05	ctl	f	43	25.88	FALSE	FALSE	FALSE	2	55.8801	1.73169	0.402661	1.32903	2010-01-02 04:40:30
Ctrl05	ctl	f	43	25.88	FALSE	FALSE	FALSE	2	54.811	1.44175	0.717547	0.724206	2010-01-02 04:41:00
Ctrl05	ctl	f	43	25.88	FALSE	FALSE	FALSE	2	53.9552	1.74765	0.364226	1.38342	2010-01-02 04:41:30
Ctrl05	ctl	f	43	25.88	FALSE	FALSE	FALSE	2	53.936	1.9121	0.173113	1.73899	2010-01-02 04:42:00
Ctrl05	ctl	f	43	25.88	FALSE	FALSE	FALSE	2	53.9232	1.86167	0.329448	1.53223	2010-01-02 04:42:30
Ctrl05	ctl	f	43	25.88	FALSE	FALSE	FALSE	2	54.8653	1.44159	0.447438	0.994149	2010-01-02 04:43:00
Ctrl05	ctl	f	43	25.88	FALSE	FALSE	FALSE	2	53.0917	1.3197	0.20677	1.11293	2010-01-02 04:43:30
Ctrl05	ctl	f	43	25.88	FALSE	TRUE	TRUE	1	66.1778	1.49131	0.919884	0.571423	2010-01-02 04:45:00
Ctrl05	ctl	f	43	25.88	FALSE	FALSE	FALSE	1	56.5819	1.84031	1.70426	0.136054	2010-01-02 04:45:30
Ctrl05	ctl	f	43	25.88	FALSE	FALSE	FALSE	2	54.4151	2.10115	1.21545	0.885707	2010-01-02 04:46:00
Ctrl05	ctl	f	43	25.88	FALSE	FALSE	FALSE	2	55.3318	1.76231	1.11238	0.64993	2010-01-02 04:46:30
Ctrl05	ctl	f	43	25.88	FALSE	FALSE	FALSE	2	57.6167	2.05391	1.24887	0.805036	2010-01-02 04:47:00
Ctrl05	ctl	f	43	25.88	FALSE	FALSE	FALSE	2	54.7863	2.24263	1.2177	1.02494	2010-01-02 04:47:30
Ctrl05	ctl	f	43	25.88	FALSE	FALSE	FALSE	2	56.5427	2.56751	1.40896	1.15855	2010-01-02 04:48:00
Ctrl05	ctl	f	43	25.88	FALSE	FALSE	FALSE	2	56.3202	2.19265	1.47497	0.717679	2010-01-02 04:48:30
Ctrl05	ctl	f	43	25.88	FALSE	FALSE	FALSE	2	57.9658	1.36681	1.07083	0.295976	2010-01-02 04:49:00
Ctrl05	ctl	f	43	25.88	FALSE	FALSE	FALSE	2	56.6648	1.48044	1.02425	0.456197	2010-01-02 04:49:30
Ctrl05	ctl	f	43	25.88	FALSE	FALSE	FALSE	2	58.0566	1.61582	1.5485	0.0673193	2010-01-02 04:50:00
Ctrl05	ctl	f	43	25.88	FALSE	FALSE	FALSE	2	56.4239	1.98772	1.82319	0.16453	2010-01-02 04:50:30
Ctrl05	ctl	f	43	25.88	FALSE	FALSE	FALSE	2	59.1049	1.48802	1.09206	0.395958	2010-01-02 04:51:00
Ctrl05	ctl	f	43	25.88	FALSE	FALSE	FALSE	2	60.4695	1.41342	0.545343	0.86808	2010-01-02 04:51:30
Ctrl05	ctl	f	43	25.88	FALSE	FALSE	FALSE	REM	61.047	0.725421	0.405932	0.319489	2010-01-02 04:52:00
Ctrl05	ctl	f	43	25.88	FALSE	FALSE	FALSE	2	61.7081	0.220259	0.723579	-0.50332	2010-01-02 04:52:30
Ctrl05	ctl	f	43	25.88	FALSE	FALSE	FALSE	REM	61.3884	0.45254	0.926795	-0.474256	2010-01-02 04:53:00
Ctrl05	ctl	f	43	25.88	FALSE	TRUE	FALSE	REM	62.5962	1.10559	1.02883	0.0767545	2010-01-02 04:53:30
Ctrl05	ctl	f	43	25.88	FALSE	TRUE	FALSE	REM	65.2021	0.977724	0.207502	0.770223	2010-01-02 04:54:00
Ctrl05	ctl	f	43	25.88	FALSE	TRUE	FALSE	REM	65.9589	1.4301	-0.00222247	1.43232	2010-01-02 04:54:30
Ctrl05	ctl	f	43	25.88	FALSE	TRUE	FALSE	REM	59.9767	2.18214	0.88645	1.29569	2010-01-02 04:55:00
Ctrl05	ctl	f	43	25.88	FALSE	FALSE	FALSE	REM	60.9591	1.11648	0.496646	0.619839	2010-01-02 04:55:30
Ctrl05	ctl	f	43	25.88	FALSE	FALSE	FALSE	REM	62.5573	0.418645	-0.256959	0.675603	2010-01-02 04:56:00
Ctrl05	ctl	f	43	25.88	FALSE	FALSE	FALSE	REM	62.5895	0.831168	-0.629046	1.46021	2010-01-02 04:56:30
Ctrl05	ctl	f	43	25.88	FALSE	FALSE	FALSE	REM	62.4238	0.665622	-0.490484	1.15611	2010-01-02 04:57:00
Ctrl05	ctl	f	43	25.88	FALSE	FALSE	FALSE	REM	63.981	-0.0297481	-0.7234	0.693652	2010-01-02 04:57:30
Ctrl05	ctl	f	43	25.88	FALSE	FALSE	FALSE	REM	62.3909	0.881492	-0.498288	1.37978	2010-01-02 04:58:00
Ctrl05	ctl	f	43	25.88	TRUE	FALSE	FALSE	REM	58.8216	2.1359	0.111899	2.02401	2010-01-02 04:58:30
Ctrl05	ctl	f	43	25.88	FALSE	FALSE	FALSE	REM	58.6082	1.86639	0.147816	1.71857	2010-01-02 04:59:00
Ctrl05	ctl	f	43	25.88	TRUE	FALSE	FALSE	REM	60.8447	1.78006	0.916131	0.863927	2010-01-02 04:59:30
Ctrl05	ctl	f	43	25.88	FALSE	FALSE	FALSE	REM	61.2478	1.39938	0.181988	1.2174	2010-01-02 05:00:00
Ctrl05	ctl	f	43	25.88	FALSE	FALSE	FALSE	REM	61.5313	0.218734	-0.657722	0.876456	2010-01-02 05:00:30
Ctrl05	ctl	f	43	25.88	FALSE	FALSE	FALSE	REM	60.4551	0.135492	-0.684306	0.819798	2010-01-02 05:01:00
Ctrl05	ctl	f	43	25.88	FALSE	FALSE	FALSE	REM	62.0204	-0.385824	-0.800398	0.414574	2010-01-02 05:01:30
Ctrl05	ctl	f	43	25.88	FALSE	FALSE	FALSE	REM	62.5031	1.38984	-0.0218265	1.41166	2010-01-02 05:02:00
Ctrl05	ctl	f	43	25.88	TRUE	FALSE	FALSE	REM	57.8605	2.09701	0.675543	1.42147	2010-01-02 05:02:30
Ctrl05	ctl	f	43	25.88	FALSE	FALSE	FALSE	REM	59.0075	1.09004	-0.1288	1.21884	2010-01-02 05:03:00
Ctrl05	ctl	f	43	25.88	FALSE	FALSE	FALSE	REM	63.7576	1.18354	0.119914	1.06362	2010-01-02 05:03:30
Ctrl05	ctl	f	43	25.88	TRUE	FALSE	FALSE	1	59.944	1.83724	0.866134	0.971109	2010-01-02 05:04:00
Ctrl05	ctl	f	43	25.88	FALSE	FALSE	FALSE	1	59.4872	1.24809	0.877508	0.370587	2010-01-02 05:04:30
Ctrl05	ctl	f	43	25.88	FALSE	FALSE	FALSE	1	59.7167	1.47661	1.05793	0.418686	2010-01-02 05:05:00
Ctrl05	ctl	f	43	25.88	FALSE	FALSE	FALSE	1	67.4339	2.181	0.927547	1.25346	2010-01-02 05:05:30
Ctrl05	ctl	f	43	25.88	FALSE	FALSE	FALSE	Wake	85.8724	2.48391	0.558758	1.92516	2010-01-02 05:06:00
Ctrl05	ctl	f	43	25.88	FALSE	FALSE	FALSE	Wake	75.3041	1.26152	-0.697155	1.95868	2010-01-02 05:06:30
Ctrl05	ctl	f	43	25.88	FALSE	FALSE	FALSE	Wake	70.3905	1.84364	0.211557	1.63208	2010-01-02 05:07:00
Ctrl05	ctl	f	43	25.88	FALSE	FALSE	FALSE	Wake	65.7047	2.33429	0.837551	1.49674	2010-01-02 05:07:30
Ctrl05	ctl	f	43	25.88	FALSE	FALSE	FALSE	Wake	73.2671	1.34412	1.08957	0.254546	2010-01-02 05:08:00
Ctrl05	ctl	f	43	25.88	FALSE	FALSE	FALSE	Wake	65.1338	1.21705	1.45035	-0.233301	2010-01-02 05:08:30
Ctrl05	ctl	f	43	25.88	FALSE	FALSE	FALSE	Wake	67.8063	1.0817	0.617831	0.463873	2010-01-02 05:09:00
Ctrl05	ctl	f	43	25.88	FALSE	FALSE	FALSE	Wake	68.0268	0.951156	0.522062	0.429094	2010-01-02 05:09:30
Ctrl05	ctl	f	43	25.88	FALSE	FALSE	FALSE	1	64.2335	-0.522578	0.788912	-1.31149	2010-01-02 05:10:00
Ctrl05	ctl	f	43	25.88	FALSE	FALSE	FALSE	1	65.5114	-0.504396	0.640274	-1.14467	2010-01-02 05:10:30
Ctrl05	ctl	f	43	25.88	FALSE	FALSE	FALSE	1	64.5417	0.352697	0.959197	-0.6065	2010-01-02 05:11:00
Ctrl05	ctl	f	43	25.88	FALSE	FALSE	FALSE	1	63.6615	1.5985	0.84998	0.748518	2010-01-02 05:11:30
Ctrl05	ctl	f	43	25.88	FALSE	FALSE	FALSE	Wake	64.7148	1.20639	0.637952	0.568438	2010-01-02 05:12:00
Ctrl05	ctl	f	43	25.88	FALSE	FALSE	FALSE	Wake	66.8985	0.737308	0.617669	0.119639	2010-01-02 05:12:30
Ctrl05	ctl	f	43	25.88	FALSE	FALSE	FALSE	1	64.4959	1.08384	0.766258	0.317579	2010-01-02 05:13:00
Ctrl05	ctl	f	43	25.88	FALSE	FALSE	FALSE	1	62.3844	0.745929	1.03911	-0.293181	2010-01-02 05:13:30
Ctrl05	ctl	f	43	25.88	FALSE	FALSE	FALSE	Wake	57.7137	1.14508	0.713783	0.4313	2010-01-02 05:14:00
Ctrl05	ctl	f	43	25.88	FALSE	FALSE	FALSE	1	63.7477	1.1314	0.630527	0.500875	2010-01-02 05:14:30
Ctrl05	ctl	f	43	25.88	FALSE	FALSE	FALSE	1	62.2396	1.29088	0.617399	0.673485	2010-01-02 05:15:00
Ctrl05	ctl	f	43	25.88	FALSE	FALSE	FALSE	1	61.5268	1.95121	1.21316	0.73805	2010-01-02 05:15:30
Ctrl05	ctl	f	43	25.88	FALSE	FALSE	FALSE	1	61.7913	1.80314	1.6497	0.153448	2010-01-02 05:16:00
Ctrl05	ctl	f	43	25.88	FALSE	FALSE	FALSE	Wake	62.5406	1.66396	1.27452	0.38944	2010-01-02 05:16:30
Ctrl05	ctl	f	43	25.88	FALSE	FALSE	FALSE	1	58.5027	1.00129	1.32535	-0.324056	2010-01-02 05:17:00
Ctrl05	ctl	f	43	25.88	FALSE	FALSE	FALSE	1	61.703	1.11606	0.85828	0.257779	2010-01-02 05:17:30
Ctrl05	ctl	f	43	25.88	FALSE	FALSE	FALSE	Wake	61.8687	1.26937	0.854841	0.414526	2010-01-02 05:18:30
Ctrl05	ctl	f	43	25.88	FALSE	FALSE	FALSE	1	60.2565	1.14429	1.21791	-0.0736188	2010-01-02 05:19:00
Ctrl05	ctl	f	43	25.88	FALSE	FALSE	FALSE	1	58.8962	1.48017	0.951581	0.528591	2010-01-02 05:19:30
Ctrl05	ctl	f	43	25.88	FALSE	FALSE	FALSE	1	61.6284	1.84172	1.24861	0.593112	2010-01-02 05:20:00
Ctrl05	ctl	f	43	25.88	FALSE	FALSE	FALSE	Wake	59.4308	1.76111	1.51335	0.247766	2010-01-02 05:20:30
Ctrl05	ctl	f	43	25.88	FALSE	FALSE	FALSE	1	61.0802	1.72626	1.01545	0.710812	2010-01-02 05:21:00
Ctrl05	ctl	f	43	25.88	FALSE	FALSE	FALSE	1	62.7412	1.54441	1.01624	0.528164	2010-01-02 05:21:30
Ctrl05	ctl	f	43	25.88	FALSE	FALSE	FALSE	2	61.2366	0.814878	1.27046	-0.455585	2010-01-02 05:22:00
Ctrl05	ctl	f	43	25.88	FALSE	FALSE	TRUE	1	61.4443	1.72109	1.04321	0.677881	2010-01-02 05:22:30
Ctrl05	ctl	f	43	25.88	FALSE	FALSE	FALSE	1	62.1018	2.11592	0.797687	1.31823	2010-01-02 05:23:00
Ctrl05	ctl	f	43	25.88	FALSE	FALSE	FALSE	Wake	62.358	1.71757	0.842084	0.87549	2010-01-02 05:23:30
Ctrl05	ctl	f	43	25.88	FALSE	FALSE	FALSE	1	58.8869	1.83458	1.06788	0.766701	2010-01-02 05:24:00
Ctrl05	ctl	f	43	25.88	FALSE	FALSE	FALSE	Wake	61.3253	1.45941	1.28567	0.173733	2010-01-02 05:24:30
Ctrl05	ctl	f	43	25.88	FALSE	FALSE	FALSE	Wake	61.1395	1.39565	0.874635	0.521015	2010-01-02 05:25:00
Ctrl05	ctl	f	43	25.88	FALSE	FALSE	FALSE	Wake	69.9159	2.73502	0.905351	1.82967	2010-01-02 05:25:30
Ctrl05	ctl	f	43	25.88	FALSE	FALSE	FALSE	Wake	65.335	1.85173	0.625457	1.22627	2010-01-02 05:26:00
Ctrl05	ctl	f	43	25.88	FALSE	FALSE	FALSE	Wake	58.4716	0.65529	0.785544	-0.130254	2010-01-02 05:26:30
Ctrl05	ctl	f	43	25.88	FALSE	FALSE	FALSE	Wake	60.9863	1.08086	1.32122	-0.240367	2010-01-02 05:27:00
Ctrl05	ctl	f	43	25.88	FALSE	FALSE	FALSE	Wake	61.0685	1.84517	1.34727	0.497906	2010-01-02 05:27:30
Ctrl05	ctl	f	43	25.88	FALSE	FALSE	FALSE	Wake	63.35	1.74596	0.975012	0.770947	2010-01-02 05:28:00
Ctrl05	ctl	f	43	25.88	FALSE	FALSE	FALSE	Wake	61.1938	1.31095	0.928773	0.382179	2010-01-02 05:28:30
Ctrl05	ctl	f	43	25.88	FALSE	FALSE	FALSE	Wake	64.9448	1.30063	0.789184	0.511443	2010-01-02 05:29:00
Ctrl05	ctl	f	43	25.88	FALSE	FALSE	FALSE	Wake	61.38	2.27178	1.28293	0.988843	2010-01-02 05:29:30
Ctrl05	ctl	f	43	25.88	FALSE	FALSE	FALSE	Wake	56.4007	2.34666	1.26418	1.08248	2010-01-02 05:30:00
Ctrl05	ctl	f	43	25.88	FALSE	FALSE	FALSE	1	58.9424	1.81409	0.954357	0.859735	2010-01-02 05:30:30
Ctrl05	ctl	f	43	25.88	FALSE	FALSE	FALSE	1	55.8198	1.845	0.988983	0.856017	2010-01-02 05:31:00
Ctrl05	ctl	f	43	25.88	FALSE	FALSE	FALSE	Wake	61.1335	1.70631	0.597517	1.10879	2010-01-02 05:31:30
Ctrl05	ctl	f	43	25.88	FALSE	FALSE	FALSE	1	58.7015	1.36093	0.666598	0.694327	2010-01-02 05:32:00
Ctrl05	ctl	f	43	25.88	FALSE	FALSE	FALSE	1	58.2674	1.42289	0.657365	0.765527	2010-01-02 05:32:30
Ctrl05	ctl	f	43	25.88	FALSE	FALSE	FALSE	1	59.2886	1.6344	0.696043	0.938361	2010-01-02 05:33:00
Ctrl05	ctl	f	43	25.88	FALSE	FALSE	FALSE	2	57.1864	1.16904	1.00397	0.165068	2010-01-02 05:33:30
Ctrl05	ctl	f	43	25.88	FALSE	FALSE	FALSE	2	58.0291	0.773298	1.08742	-0.314119	2010-01-02 05:34:00
Ctrl05	ctl	f	43	25.88	FALSE	FALSE	FALSE	2	59.744	1.56701	1.06795	0.499064	2010-01-02 05:34:30
Ctrl05	ctl	f	43	25.88	FALSE	FALSE	TRUE	1	56.8531	1.88631	1.23104	0.655269	2010-01-02 05:35:00
Ctrl05	ctl	f	43	25.88	FALSE	FALSE	FALSE	1	58.2559	1.67717	1.448	0.229171	2010-01-02 05:35:30
Ctrl05	ctl	f	43	25.88	FALSE	FALSE	FALSE	2	57.7569	1.6644	1.63764	0.0267629	2010-01-02 05:36:00
Ctrl05	ctl	f	43	25.88	FALSE	FALSE	FALSE	2	57.7793	1.69829	1.55452	0.143774	2010-01-02 05:36:30
Ctrl05	ctl	f	43	25.88	FALSE	FALSE	FALSE	2	57.5206	1.66878	1.28741	0.381369	2010-01-02 05:37:00
Ctrl05	ctl	f	43	25.88	FALSE	FALSE	FALSE	2	56.5826	1.50878	1.05184	0.456942	2010-01-02 05:37:30
Ctrl05	ctl	f	43	25.88	FALSE	FALSE	FALSE	2	61.0017	1.51761	1.18543	0.332176	2010-01-02 05:38:00
Ctrl05	ctl	f	43	25.88	FALSE	FALSE	FALSE	2	57.6926	1.8886	1.52799	0.36061	2010-01-02 05:38:30
Ctrl05	ctl	f	43	25.88	FALSE	FALSE	FALSE	2	56.6123	1.7993	1.22286	0.576434	2010-01-02 05:39:00
Ctrl05	ctl	f	43	25.88	FALSE	FALSE	FALSE	2	56.992	1.69576	0.972936	0.722827	2010-01-02 05:39:30
Ctrl05	ctl	f	43	25.88	FALSE	FALSE	FALSE	2	55.9005	1.20387	1.47054	-0.266671	2010-01-02 05:40:00
Ctrl05	ctl	f	43	25.88	FALSE	FALSE	FALSE	2	57.3823	1.75356	1.40433	0.349225	2010-01-02 05:40:30
Ctrl05	ctl	f	43	25.88	FALSE	FALSE	FALSE	2	57.5223	1.76128	1.18295	0.57833	2010-01-02 05:41:00
Ctrl05	ctl	f	43	25.88	FALSE	FALSE	FALSE	2	56.3909	1.49519	0.887315	0.607879	2010-01-02 05:41:30
Ctrl05	ctl	f	43	25.88	FALSE	FALSE	FALSE	2	58.984	1.36688	0.834777	0.532105	2010-01-02 05:42:00
Ctrl05	ctl	f	43	25.88	FALSE	FALSE	FALSE	2	55.5214	1.03649	0.95678	0.0797088	2010-01-02 05:42:30
Ctrl05	ctl	f	43	25.88	FALSE	FALSE	FALSE	2	58.624	1.54255	1.60816	-0.0656071	2010-01-02 05:43:00
Ctrl05	ctl	f	43	25.88	FALSE	FALSE	FALSE	2	56.6589	1.2337	1.86704	-0.63334	2010-01-02 05:43:30
Ctrl05	ctl	f	43	25.88	FALSE	FALSE	FALSE	2	57.3828	1.76974	0.975314	0.794421	2010-01-02 05:44:00
Ctrl05	ctl	f	43	25.88	FALSE	FALSE	FALSE	2	56.7744	1.67361	0.421994	1.25162	2010-01-02 05:44:30
Ctrl05	ctl	f	43	25.88	FALSE	FALSE	FALSE	2	58.0651	0.749858	0.755511	-0.00565319	2010-01-02 05:45:00
Ctrl05	ctl	f	43	25.88	FALSE	FALSE	FALSE	2	58.0345	1.87444	1.14314	0.731305	2010-01-02 05:46:00
Ctrl05	ctl	f	43	25.88	FALSE	FALSE	FALSE	2	58.6144	2.16299	1.24634	0.916647	2010-01-02 05:46:30
Ctrl05	ctl	f	43	25.88	FALSE	FALSE	FALSE	2	57.332	1.70111	1.26101	0.440091	2010-01-02 05:47:00
Ctrl05	ctl	f	43	25.88	FALSE	FALSE	FALSE	2	57.5912	0.764165	0.851347	-0.0871821	2010-01-02 05:47:30
Ctrl05	ctl	f	43	25.88	FALSE	FALSE	FALSE	2	59.7152	0.736685	0.645636	0.0910493	2010-01-02 05:48:00
Ctrl05	ctl	f	43	25.88	FALSE	FALSE	FALSE	2	62.4248	1.3237	0.840791	0.48291	2010-01-02 05:48:30
Ctrl05	ctl	f	43	25.88	FALSE	FALSE	FALSE	2	55.119	1.90135	1.15977	0.741576	2010-01-02 05:49:00
Ctrl05	ctl	f	43	25.88	FALSE	FALSE	FALSE	2	55.4258	1.78065	1.12493	0.655718	2010-01-02 05:49:30
Ctrl05	ctl	f	43	25.88	FALSE	FALSE	FALSE	2	59.757	1.64958	1.06443	0.585146	2010-01-02 05:50:00
Ctrl05	ctl	f	43	25.88	FALSE	FALSE	FALSE	2	57.2546	1.73254	0.810575	0.921966	2010-01-02 05:50:30
Ctrl05	ctl	f	43	25.88	FALSE	FALSE	FALSE	2	57.6379	1.52756	0.858619	0.668936	2010-01-02 05:51:00
Ctrl05	ctl	f	43	25.88	FALSE	FALSE	FALSE	2	59.2022	1.233	1.14129	0.0917089	2010-01-02 05:51:30
Ctrl05	ctl	f	43	25.88	FALSE	FALSE	FALSE	2	56.9502	1.26336	0.965728	0.297635	2010-01-02 05:52:00
Ctrl05	ctl	f	43	25.88	FALSE	FALSE	FALSE	2	57.7256	0.969945	0.710889	0.259056	2010-01-02 05:53:00
Ctrl05	ctl	f	43	25.88	FALSE	FALSE	FALSE	2	60.1019	1.42559	0.687733	0.737855	2010-01-02 05:53:30
Ctrl05	ctl	f	43	25.88	FALSE	FALSE	FALSE	2	58.1771	2.19916	0.485877	1.71328	2010-01-02 05:54:30
Ctrl05	ctl	f	43	25.88	FALSE	FALSE	FALSE	2	58.6334	1.76348	1.05952	0.703955	2010-01-02 05:55:30
Ctrl05	ctl	f	43	25.88	FALSE	FALSE	FALSE	2	60.9357	2.20264	1.10231	1.10034	2010-01-02 05:56:00
Ctrl05	ctl	f	43	25.88	FALSE	FALSE	FALSE	2	55.9181	1.82379	0.823078	1.00071	2010-01-02 05:56:30
Ctrl05	ctl	f	43	25.88	FALSE	FALSE	FALSE	2	57.6037	1.31265	0.775556	0.537092	2010-01-02 05:57:00
Ctrl05	ctl	f	43	25.88	FALSE	FALSE	FALSE	2	61.5424	1.06894	1.33017	-0.26123	2010-01-02 05:57:30
Ctrl05	ctl	f	43	25.88	FALSE	FALSE	FALSE	2	60.3191	1.17037	1.26664	-0.096263	2010-01-02 05:58:00
Ctrl05	ctl	f	43	25.88	FALSE	FALSE	FALSE	2	59.0081	1.53195	1.07452	0.457427	2010-01-02 05:58:30
Ctrl05	ctl	f	43	25.88	FALSE	FALSE	FALSE	2	59.8686	1.7277	0.633397	1.0943	2010-01-02 05:59:00
Ctrl05	ctl	f	43	25.88	FALSE	FALSE	FALSE	2	59.8195	1.28057	0.446927	0.833646	2010-01-02 05:59:30
Ctrl05	ctl	f	43	25.88	FALSE	FALSE	FALSE	Wake	74.9916	2.13977	0.802091	1.33768	2010-01-02 06:00:00
Ctrl05	ctl	f	43	25.88	FALSE	FALSE	FALSE	Wake	60.434	1.45185	1.02554	0.426308	2010-01-02 06:00:30
Ctrl05	ctl	f	43	25.88	FALSE	FALSE	FALSE	1	61.8997	1.19903	1.19067	0.00835584	2010-01-02 06:01:00
Ctrl05	ctl	f	43	25.88	FALSE	FALSE	FALSE	1	60.6532	1.48494	1.22571	0.259225	2010-01-02 06:01:30
Ctrl05	ctl	f	43	25.88	FALSE	FALSE	FALSE	1	60.8037	1.5479	0.691846	0.856057	2010-01-02 06:02:00
Ctrl05	ctl	f	43	25.88	FALSE	FALSE	FALSE	2	60.9445	1.40607	1.04394	0.362128	2010-01-02 06:02:30
Ctrl05	ctl	f	43	25.88	FALSE	FALSE	FALSE	2	58.4351	1.59015	1.12982	0.460333	2010-01-02 06:03:00
Ctrl05	ctl	f	43	25.88	FALSE	FALSE	FALSE	2	58.9401	1.87988	0.883726	0.996151	2010-01-02 06:03:30
Ctrl05	ctl	f	43	25.88	FALSE	FALSE	FALSE	2	58.604	1.5291	1.0227	0.506392	2010-01-02 06:04:00
Ctrl05	ctl	f	43	25.88	FALSE	FALSE	FALSE	2	60.838	1.26252	1.17378	0.0887337	2010-01-02 06:04:30
Ctrl05	ctl	f	43	25.88	FALSE	FALSE	FALSE	2	59.6254	1.43342	1.13092	0.302498	2010-01-02 06:05:00
Ctrl05	ctl	f	43	25.88	FALSE	FALSE	FALSE	2	60.9066	1.24055	1.03429	0.206259	2010-01-02 06:05:30
Ctrl05	ctl	f	43	25.88	FALSE	FALSE	FALSE	2	60.8199	1.12447	1.06605	0.0584203	2010-01-02 06:06:00
Ctrl05	ctl	f	43	25.88	FALSE	FALSE	FALSE	2	60.3558	1.2117	1.13584	0.075859	2010-01-02 06:06:30
Ctrl05	ctl	f	43	25.88	FALSE	FALSE	FALSE	2	59.3856	1.6002	1.21254	0.387659	2010-01-02 06:07:00
Ctrl05	ctl	f	43	25.88	FALSE	FALSE	FALSE	2	59.2189	1.24069	1.15502	0.0856663	2010-01-02 06:08:00
Ctrl05	ctl	f	43	25.88	FALSE	FALSE	FALSE	2	65.6942	2.11203	0.320488	1.79154	2010-01-02 06:09:00
Ctrl05	ctl	f	43	25.88	FALSE	FALSE	FALSE	Wake	78.4854	1.49227	-0.227327	1.7196	2010-01-02 06:09:30
Ctrl05	ctl	f	43	25.88	FALSE	FALSE	FALSE	1	58.3178	2.13681	1.20872	0.928092	2010-01-02 06:10:00
Ctrl05	ctl	f	43	25.88	FALSE	FALSE	FALSE	1	58.1209	2.30609	1.64394	0.662153	2010-01-02 06:10:30
Ctrl05	ctl	f	43	25.88	FALSE	FALSE	FALSE	2	56.7767	1.96797	1.15051	0.817456	2010-01-02 06:11:00
Ctrl05	ctl	f	43	25.88	FALSE	FALSE	FALSE	2	55.0325	1.73669	1.69345	0.043239	2010-01-02 06:12:00
Ctrl05	ctl	f	43	25.88	FALSE	FALSE	FALSE	2	56.5587	1.44652	1.74838	-0.301863	2010-01-02 06:12:30
Ctrl05	ctl	f	43	25.88	FALSE	FALSE	FALSE	2	56.352	1.95279	0.974069	0.978717	2010-01-02 06:13:30
Ctrl05	ctl	f	43	25.88	FALSE	FALSE	FALSE	2	56.3134	1.88145	1.43882	0.442632	2010-01-02 06:14:00
Ctrl05	ctl	f	43	25.88	FALSE	FALSE	FALSE	2	55.0962	1.64401	1.3515	0.292517	2010-01-02 06:14:30
Ctrl05	ctl	f	43	25.88	FALSE	FALSE	FALSE	2	60.1367	2.34938	1.36131	0.988073	2010-01-02 06:15:00
Ctrl05	ctl	f	43	25.88	FALSE	FALSE	FALSE	2	54.5136	2.26054	1.72937	0.531174	2010-01-02 06:15:30
Ctrl05	ctl	f	43	25.88	FALSE	FALSE	FALSE	2	57.8121	1.88855	1.77646	0.112094	2010-01-02 06:16:00
Ctrl05	ctl	f	43	25.88	FALSE	FALSE	FALSE	2	59.6042	1.76786	1.6884	0.0794625	2010-01-02 06:16:30
Ctrl05	ctl	f	43	25.88	FALSE	FALSE	FALSE	2	64.7432	1.48145	0.466058	1.01539	2010-01-02 06:17:30
Ctrl05	ctl	f	43	25.88	FALSE	FALSE	FALSE	2	63.6774	0.502047	0.77242	-0.270373	2010-01-02 06:18:30
Ctrl05	ctl	f	43	25.88	FALSE	FALSE	FALSE	REM	63.9469	0.981966	0.309908	0.672058	2010-01-02 06:19:00
Ctrl05	ctl	f	43	25.88	FALSE	FALSE	FALSE	REM	67.5089	2.46249	0.360956	2.10153	2010-01-02 06:19:30
Ctrl05	ctl	f	43	25.88	FALSE	FALSE	FALSE	REM	59.438	3.02752	0.825797	2.20172	2010-01-02 06:20:00
Ctrl05	ctl	f	43	25.88	FALSE	FALSE	FALSE	REM	65.9346	2.11095	0.357045	1.75391	2010-01-02 06:20:30
Ctrl05	ctl	f	43	25.88	FALSE	FALSE	FALSE	REM	64.2165	1.42243	0.238544	1.18389	2010-01-02 06:21:00
Ctrl05	ctl	f	43	25.88	FALSE	FALSE	FALSE	REM	67.7114	0.862932	-0.0870623	0.949994	2010-01-02 06:21:30
Ctrl05	ctl	f	43	25.88	FALSE	FALSE	FALSE	REM	66.0639	0.909588	-0.286696	1.19628	2010-01-02 06:22:00
Ctrl05	ctl	f	43	25.88	FALSE	FALSE	FALSE	REM	65.3787	1.29976	-0.0674227	1.36718	2010-01-02 06:22:30
Ctrl05	ctl	f	43	25.88	FALSE	FALSE	FALSE	REM	64.2782	0.995915	0.248343	0.747572	2010-01-02 06:23:00
Ctrl05	ctl	f	43	25.88	FALSE	FALSE	FALSE	REM	64.7674	0.181571	0.267581	-0.0860101	2010-01-02 06:23:30
Ctrl05	ctl	f	43	25.88	FALSE	FALSE	FALSE	REM	65.5871	-0.250014	-0.115085	-0.134928	2010-01-02 06:24:00
Ctrl05	ctl	f	43	25.88	FALSE	FALSE	FALSE	REM	67.2226	0.198523	-0.518707	0.71723	2010-01-02 06:24:30
Ctrl05	ctl	f	43	25.88	FALSE	FALSE	FALSE	REM	65.8004	1.22492	0.492132	0.73279	2010-01-02 06:25:00
Ctrl05	ctl	f	43	25.88	FALSE	FALSE	FALSE	REM	65.7754	0.0100493	-0.52599	0.536039	2010-01-02 06:25:30
Ctrl05	ctl	f	43	25.88	FALSE	FALSE	FALSE	REM	68.2285	-1.43569	-1.97472	0.539027	2010-01-02 06:26:00
Ctrl05	ctl	f	43	25.88	FALSE	FALSE	FALSE	REM	69.4551	0.331747	-2.04825	2.38	2010-01-02 06:26:30
Ctrl05	ctl	f	43	25.88	TRUE	FALSE	FALSE	1	71.691	1.19532	-1.31089	2.50621	2010-01-02 06:27:00
Ctrl05	ctl	f	43	25.88	FALSE	FALSE	FALSE	REM	64.0303	-0.00581689	-0.845483	0.839666	2010-01-02 06:27:30
Ctrl05	ctl	f	43	25.88	FALSE	FALSE	FALSE	REM	66.171	0.0733434	-0.470916	0.544259	2010-01-02 06:28:00
Ctrl05	ctl	f	43	25.88	FALSE	FALSE	FALSE	REM	63.6003	0.95912	0.53198	0.42714	2010-01-02 06:28:30
Ctrl05	ctl	f	43	25.88	FALSE	FALSE	FALSE	REM	66.0943	0.0135084	-0.423288	0.436796	2010-01-02 06:29:00
Ctrl05	ctl	f	43	25.88	FALSE	FALSE	FALSE	REM	66.6084	-0.965717	-1.89373	0.928008	2010-01-02 06:29:30
Ctrl05	ctl	f	43	25.88	FALSE	FALSE	FALSE	REM	68.2347	0.905189	-0.611788	1.51698	2010-01-02 06:30:00
Ctrl05	ctl	f	43	25.88	FALSE	FALSE	FALSE	REM	66.1585	2.68821	1.15408	1.53413	2010-01-02 06:30:30
Ctrl05	ctl	f	43	25.88	FALSE	FALSE	FALSE	REM	62.8899	2.12412	0.670544	1.45357	2010-01-02 06:31:00
Ctrl05	ctl	f	43	25.88	FALSE	FALSE	FALSE	REM	65.4444	-0.0430432	-0.11139	0.0683466	2010-01-02 06:31:30
Ctrl05	ctl	f	43	25.88	FALSE	FALSE	FALSE	REM	70.4618	1.51385	1.21524	0.298613	2010-01-02 06:32:00
Ctrl05	ctl	f	43	25.88	FALSE	FALSE	FALSE	REM	69.2013	1.82439	1.00159	0.822801	2010-01-02 06:32:30
NFASC0010	ctl	m	63	28.32	FALSE	FALSE	FALSE	Wake	39.0594	0.858619	-0.111479	0.970098	2010-01-01 23:24:31
NFASC0010	ctl	m	63	28.32	FALSE	FALSE	FALSE	1	37.452	-0.146761	-0.0131866	-0.133575	2010-01-01 23:25:01
NFASC0010	ctl	m	63	28.32	FALSE	FALSE	FALSE	1	40.2448	2.01597	2.23455	-0.218583	2010-01-01 23:25:31
NFASC0010	ctl	m	63	28.32	FALSE	FALSE	FALSE	Wake	52.7934	2.02143	2.34789	-0.326465	2010-01-01 23:26:01
NFASC0010	ctl	m	63	28.32	FALSE	FALSE	FALSE	Wake	45.7343	0.809373	1.23884	-0.429464	2010-01-01 23:26:31
NFASC0010	ctl	m	63	28.32	FALSE	FALSE	FALSE	Wake	42.9377	0.57869	0.0339182	0.544772	2010-01-01 23:27:01
NFASC0010	ctl	m	63	28.32	FALSE	FALSE	FALSE	Wake	40.938	-0.320646	-1.83835	1.5177	2010-01-01 23:27:31
NFASC0010	ctl	m	63	28.32	FALSE	FALSE	FALSE	1	39.28	-0.483421	-1.20949	0.726067	2010-01-01 23:28:01
NFASC0010	ctl	m	63	28.32	FALSE	FALSE	FALSE	1	39.2969	0.144014	-0.822095	0.966109	2010-01-01 23:28:31
NFASC0010	ctl	m	63	28.32	FALSE	FALSE	FALSE	1	38.8872	1.00262	-0.307858	1.31047	2010-01-01 23:29:01
NFASC0010	ctl	m	63	28.32	FALSE	FALSE	FALSE	1	38.7156	0.579194	-0.263328	0.842522	2010-01-01 23:29:31
NFASC0010	ctl	m	63	28.32	FALSE	FALSE	FALSE	2	37.7794	1.10797	0.0542988	1.05367	2010-01-01 23:30:01
NFASC0010	ctl	m	63	28.32	FALSE	FALSE	FALSE	2	38.3302	1.15578	-0.198256	1.35404	2010-01-01 23:30:31
NFASC0010	ctl	m	63	28.32	FALSE	FALSE	TRUE	1	39.8587	1.72768	0.174793	1.55289	2010-01-01 23:31:01
NFASC0010	ctl	m	63	28.32	FALSE	FALSE	FALSE	2	37.2338	1.54026	0.530393	1.00987	2010-01-01 23:31:31
NFASC0010	ctl	m	63	28.32	FALSE	FALSE	FALSE	2	36.1334	0.672281	0.665262	0.00701901	2010-01-01 23:32:01
NFASC0010	ctl	m	63	28.32	FALSE	FALSE	FALSE	2	39.0311	0.532333	-0.0975577	0.62989	2010-01-01 23:32:31
NFASC0010	ctl	m	63	28.32	FALSE	FALSE	FALSE	2	36.9488	1.79507	0.64001	1.15506	2010-01-01 23:33:01
NFASC0010	ctl	m	63	28.32	FALSE	FALSE	TRUE	1	41.425	2.18398	0.883478	1.3005	2010-01-01 23:33:31
NFASC0010	ctl	m	63	28.32	FALSE	FALSE	FALSE	2	37.115	1.23753	-0.135201	1.37273	2010-01-01 23:34:01
NFASC0010	ctl	m	63	28.32	FALSE	FALSE	FALSE	2	37.1933	1.25293	0.846555	0.40638	2010-01-01 23:34:31
NFASC0010	ctl	m	63	28.32	FALSE	FALSE	FALSE	2	36.2722	1.551	1.02454	0.526468	2010-01-01 23:35:01
NFASC0010	ctl	m	63	28.32	FALSE	FALSE	FALSE	2	37.7535	1.89305	0.393123	1.49993	2010-01-01 23:35:31
NFASC0010	ctl	m	63	28.32	FALSE	FALSE	FALSE	2	38.2343	1.76345	0.515574	1.24787	2010-01-01 23:36:01
NFASC0010	ctl	m	63	28.32	FALSE	FALSE	FALSE	2	37.3383	1.61295	0.526384	1.08657	2010-01-01 23:36:31
NFASC0010	ctl	m	63	28.32	FALSE	FALSE	FALSE	2	39.7686	1.39748	-0.240074	1.63756	2010-01-01 23:37:01
NFASC0010	ctl	m	63	28.32	FALSE	FALSE	FALSE	2	38.0315	1.4061	-0.073399	1.4795	2010-01-01 23:37:31
NFASC0010	ctl	m	63	28.32	FALSE	FALSE	FALSE	2	40.8206	1.16462	-0.70439	1.86901	2010-01-01 23:38:01
NFASC0010	ctl	m	63	28.32	FALSE	FALSE	FALSE	2	38.258	1.25621	0.179902	1.07631	2010-01-01 23:38:31
NFASC0010	ctl	m	63	28.32	FALSE	FALSE	FALSE	2	37.6886	1.73773	0.44475	1.29298	2010-01-01 23:39:01
NFASC0010	ctl	m	63	28.32	FALSE	FALSE	FALSE	2	39.6041	2.05558	-0.00325529	2.05884	2010-01-01 23:39:31
NFASC0010	ctl	m	63	28.32	FALSE	FALSE	FALSE	2	39.7385	1.84516	-0.310064	2.15522	2010-01-01 23:40:01
NFASC0010	ctl	m	63	28.32	FALSE	FALSE	FALSE	2	39.0299	1.98543	-0.296952	2.28238	2010-01-01 23:40:31
NFASC0010	ctl	m	63	28.32	FALSE	FALSE	FALSE	Wake	44.9733	1.96271	-0.237534	2.20025	2010-01-01 23:41:01
NFASC0010	ctl	m	63	28.32	FALSE	FALSE	FALSE	1	38.5183	2.38514	0.86137	1.52377	2010-01-01 23:41:31
NFASC0010	ctl	m	63	28.32	FALSE	FALSE	FALSE	2	38.4964	2.28122	1.2309	1.05032	2010-01-01 23:42:01
NFASC0010	ctl	m	63	28.32	FALSE	FALSE	FALSE	2	39.1802	2.30983	0.506336	1.80349	2010-01-01 23:42:31
NFASC0010	ctl	m	63	28.32	FALSE	FALSE	FALSE	2	40.5055	2.43281	0.608134	1.82468	2010-01-01 23:43:01
NFASC0010	ctl	m	63	28.32	FALSE	FALSE	FALSE	2	39.8285	1.88259	0.304539	1.57805	2010-01-01 23:43:31
NFASC0010	ctl	m	63	28.32	FALSE	FALSE	FALSE	2	39.4222	1.97472	0.202696	1.77202	2010-01-01 23:44:01
NFASC0010	ctl	m	63	28.32	FALSE	FALSE	FALSE	2	39.493	2.27603	0.126104	2.14992	2010-01-01 23:44:31
NFASC0010	ctl	m	63	28.32	FALSE	FALSE	FALSE	2	41.0696	1.43661	-0.610812	2.04742	2010-01-01 23:45:01
NFASC0010	ctl	m	63	28.32	FALSE	FALSE	FALSE	2	40.5776	1.52742	-0.728712	2.25614	2010-01-01 23:45:31
NFASC0010	ctl	m	63	28.32	FALSE	FALSE	FALSE	2	39.8732	2.19621	-0.0503464	2.24656	2010-01-01 23:46:01
NFASC0010	ctl	m	63	28.32	FALSE	FALSE	FALSE	2	41.217	1.37788	-0.652312	2.0302	2010-01-01 23:46:31
NFASC0010	ctl	m	63	28.32	FALSE	FALSE	FALSE	2	40.116	1.21586	-0.676959	1.89282	2010-01-01 23:47:01
NFASC0010	ctl	m	63	28.32	FALSE	FALSE	FALSE	2	42.8781	2.00588	0.730684	1.27519	2010-01-01 23:47:31
NFASC0010	ctl	m	63	28.32	FALSE	FALSE	FALSE	Wake	55.8868	2.45575	0.987122	1.46863	2010-01-01 23:48:01
NFASC0010	ctl	m	63	28.32	FALSE	FALSE	FALSE	Wake	51.052	0.797913	0.0821328	0.71578	2010-01-01 23:48:31
NFASC0010	ctl	m	63	28.32	FALSE	FALSE	FALSE	Wake	53.9589	1.87277	1.50608	0.366696	2010-01-01 23:49:01
NFASC0010	ctl	m	63	28.32	FALSE	FALSE	FALSE	Wake	47.1341	1.04946	0.300327	0.74913	2010-01-01 23:49:31
NFASC0010	ctl	m	63	28.32	FALSE	FALSE	FALSE	Wake	42.9485	-0.602649	-3.00455	2.4019	2010-01-01 23:50:01
NFASC0010	ctl	m	63	28.32	FALSE	FALSE	FALSE	Wake	47.4211	-0.393013	-2.8419	2.44888	2010-01-01 23:50:31
NFASC0010	ctl	m	63	28.32	FALSE	FALSE	FALSE	Wake	43.9818	-0.213849	-2.51797	2.30412	2010-01-01 23:51:01
NFASC0010	ctl	m	63	28.32	FALSE	FALSE	FALSE	Wake	43.1874	0.167377	-1.72283	1.89021	2010-01-01 23:51:31
NFASC0010	ctl	m	63	28.32	FALSE	FALSE	FALSE	1	42.2966	1.34245	-0.667265	2.00971	2010-01-01 23:52:01
NFASC0010	ctl	m	63	28.32	FALSE	FALSE	FALSE	1	41.9109	1.96119	-0.248615	2.20981	2010-01-01 23:52:31
NFASC0010	ctl	m	63	28.32	FALSE	FALSE	FALSE	2	41.2748	1.99473	-0.676329	2.67106	2010-01-01 23:53:01
NFASC0010	ctl	m	63	28.32	FALSE	FALSE	FALSE	2	41.0392	2.14222	0.271705	1.87051	2010-01-01 23:53:31
NFASC0010	ctl	m	63	28.32	FALSE	FALSE	FALSE	2	39.1884	2.03287	0.0881024	1.94477	2010-01-01 23:54:01
NFASC0010	ctl	m	63	28.32	FALSE	FALSE	FALSE	2	39.5582	1.99088	0.213174	1.77771	2010-01-01 23:54:31
NFASC0010	ctl	m	63	28.32	FALSE	FALSE	FALSE	2	39.6814	1.98593	0.258202	1.72773	2010-01-01 23:55:01
NFASC0010	ctl	m	63	28.32	FALSE	FALSE	FALSE	2	39.4829	1.71109	-0.438102	2.14919	2010-01-01 23:55:31
NFASC0010	ctl	m	63	28.32	FALSE	FALSE	FALSE	2	40.2582	1.19773	-0.852166	2.0499	2010-01-01 23:56:01
NFASC0010	ctl	m	63	28.32	FALSE	FALSE	FALSE	2	39.7933	1.96826	-0.355062	2.32332	2010-01-01 23:56:31
NFASC0010	ctl	m	63	28.32	FALSE	FALSE	FALSE	2	40.1214	2.19571	-0.0725492	2.26826	2010-01-01 23:57:01
NFASC0010	ctl	m	63	28.32	FALSE	FALSE	FALSE	2	39.7314	0.828202	-0.598656	1.42686	2010-01-01 23:57:31
NFASC0010	ctl	m	63	28.32	FALSE	FALSE	FALSE	2	39.9881	1.65878	0.246079	1.4127	2010-01-01 23:58:01
NFASC0010	ctl	m	63	28.32	FALSE	FALSE	FALSE	2	40.7522	0.971801	-0.550901	1.5227	2010-01-01 23:58:31
NFASC0010	ctl	m	63	28.32	FALSE	FALSE	FALSE	2	40.9632	1.21921	-0.694829	1.91403	2010-01-01 23:59:01
NFASC0010	ctl	m	63	28.32	FALSE	FALSE	FALSE	3	40.6936	1.25156	-0.583719	1.83528	2010-01-01 23:59:31
NFASC0010	ctl	m	63	28.32	FALSE	FALSE	FALSE	3	39.5537	1.39382	-0.510576	1.90439	2010-01-02 00:00:01
NFASC0010	ctl	m	63	28.32	FALSE	FALSE	TRUE	2	40.7058	1.76569	-0.813373	2.57906	2010-01-02 00:00:31
NFASC0010	ctl	m	63	28.32	FALSE	FALSE	FALSE	3	41.935	1.63814	-0.53435	2.17249	2010-01-02 00:01:01
NFASC0010	ctl	m	63	28.32	FALSE	FALSE	TRUE	2	39.8786	1.58201	-0.362133	1.94414	2010-01-02 00:01:31
NFASC0010	ctl	m	63	28.32	FALSE	FALSE	FALSE	2	40.2381	1.03333	-0.820981	1.85431	2010-01-02 00:02:01
NFASC0010	ctl	m	63	28.32	FALSE	FALSE	FALSE	3	42.2201	0.543196	-1.13684	1.68004	2010-01-02 00:02:31
NFASC0010	ctl	m	63	28.32	FALSE	FALSE	FALSE	3	41.7549	-0.231377	-1.98902	1.75764	2010-01-02 00:03:01
NFASC0010	ctl	m	63	28.32	FALSE	FALSE	FALSE	3	43.0526	0.174541	-2.09744	2.27198	2010-01-02 00:03:31
NFASC0010	ctl	m	63	28.32	FALSE	FALSE	FALSE	3	42.6733	0.891998	-1.56131	2.45331	2010-01-02 00:04:01
NFASC0010	ctl	m	63	28.32	FALSE	FALSE	FALSE	3	40.4409	0.508864	-1.2481	1.75696	2010-01-02 00:04:31
NFASC0010	ctl	m	63	28.32	FALSE	FALSE	FALSE	3	42.4224	0.611774	-1.68799	2.29977	2010-01-02 00:05:01
NFASC0010	ctl	m	63	28.32	FALSE	FALSE	FALSE	3	41.153	1.13732	-1.02393	2.16125	2010-01-02 00:05:31
NFASC0010	ctl	m	63	28.32	FALSE	FALSE	FALSE	3	43.2387	0.733809	-1.06013	1.79394	2010-01-02 00:06:01
NFASC0010	ctl	m	63	28.32	FALSE	FALSE	FALSE	3	41.9423	0.474182	-1.11209	1.58628	2010-01-02 00:06:31
NFASC0010	ctl	m	63	28.32	FALSE	FALSE	FALSE	3	43.5768	0.0283931	-1.365	1.3934	2010-01-02 00:07:01
NFASC0010	ctl	m	63	28.32	FALSE	FALSE	FALSE	3	43.9257	1.22668	0.0747363	1.15195	2010-01-02 00:07:31
NFASC0010	ctl	m	63	28.32	FALSE	FALSE	FALSE	3	42.0338	1.52608	0.299364	1.22671	2010-01-02 00:08:01
NFASC0010	ctl	m	63	28.32	FALSE	FALSE	FALSE	3	43.2738	-0.0177364	-1.20411	1.18637	2010-01-02 00:08:31
NFASC0010	ctl	m	63	28.32	FALSE	FALSE	FALSE	3	43.776	0.138283	-1.3733	1.51158	2010-01-02 00:09:01
NFASC0010	ctl	m	63	28.32	FALSE	FALSE	FALSE	3	42.4183	0.852456	-0.772688	1.62514	2010-01-02 00:09:31
NFASC0010	ctl	m	63	28.32	FALSE	FALSE	FALSE	3	43.4675	0.888549	-1.07869	1.96724	2010-01-02 00:10:01
NFASC0010	ctl	m	63	28.32	FALSE	FALSE	FALSE	3	44.7766	0.103729	-1.69146	1.79519	2010-01-02 00:10:31
NFASC0010	ctl	m	63	28.32	FALSE	FALSE	FALSE	3	43.8935	-0.876013	-1.60614	0.73013	2010-01-02 00:11:01
NFASC0010	ctl	m	63	28.32	FALSE	FALSE	FALSE	3	44.993	0.880871	0.641433	0.239438	2010-01-02 00:11:31
NFASC0010	ctl	m	63	28.32	FALSE	FALSE	FALSE	3	43.0077	1.18121	1.03336	0.147843	2010-01-02 00:12:01
NFASC0010	ctl	m	63	28.32	FALSE	FALSE	FALSE	3	44.6747	0.0485997	-1.07198	1.12058	2010-01-02 00:12:31
NFASC0010	ctl	m	63	28.32	FALSE	FALSE	FALSE	3	44.1569	0.498227	0.0600598	0.438167	2010-01-02 00:13:01
NFASC0010	ctl	m	63	28.32	FALSE	FALSE	FALSE	3	43.521	1.49259	1.11662	0.375974	2010-01-02 00:13:31
NFASC0010	ctl	m	63	28.32	FALSE	FALSE	FALSE	3	44.2222	0.858492	-0.34831	1.2068	2010-01-02 00:14:01
NFASC0010	ctl	m	63	28.32	FALSE	FALSE	FALSE	3	45.0133	0.389471	-1.45865	1.84812	2010-01-02 00:14:31
NFASC0010	ctl	m	63	28.32	FALSE	FALSE	FALSE	3	44.5948	0.545807	-0.688637	1.23444	2010-01-02 00:15:01
NFASC0010	ctl	m	63	28.32	FALSE	FALSE	FALSE	3	45.2016	0.559501	0.239804	0.319698	2010-01-02 00:15:31
NFASC0010	ctl	m	63	28.32	FALSE	FALSE	FALSE	3	45.8462	0.875469	1.39793	-0.522458	2010-01-02 00:16:01
NFASC0010	ctl	m	63	28.32	FALSE	FALSE	FALSE	3	44.1167	1.04134	0.309248	0.732088	2010-01-02 00:16:31
NFASC0010	ctl	m	63	28.32	FALSE	TRUE	FALSE	3	46.8566	0.510546	-1.30298	1.81353	2010-01-02 00:17:01
NFASC0010	ctl	m	63	28.32	FALSE	TRUE	TRUE	2	48.5595	0.282318	-2.18685	2.46917	2010-01-02 00:17:31
NFASC0010	ctl	m	63	28.32	FALSE	FALSE	FALSE	2	45.662	0.714615	-2.17939	2.89401	2010-01-02 00:18:01
NFASC0010	ctl	m	63	28.32	FALSE	FALSE	FALSE	2	44.17	0.871042	-1.62161	2.49265	2010-01-02 00:18:31
NFASC0010	ctl	m	63	28.32	FALSE	TRUE	FALSE	2	44.117	0.930312	-1.256	2.18632	2010-01-02 00:19:01
NFASC0010	ctl	m	63	28.32	FALSE	TRUE	FALSE	2	45.1571	0.686777	-1.66913	2.35591	2010-01-02 00:19:31
NFASC0010	ctl	m	63	28.32	FALSE	FALSE	FALSE	2	45.8721	0.278843	-1.82486	2.1037	2010-01-02 00:20:01
NFASC0010	ctl	m	63	28.32	FALSE	TRUE	FALSE	2	46.5997	0.132343	-1.23546	1.36781	2010-01-02 00:20:31
NFASC0010	ctl	m	63	28.32	FALSE	FALSE	FALSE	2	45.6755	0.452349	-1.14247	1.59482	2010-01-02 00:21:01
NFASC0010	ctl	m	63	28.32	FALSE	TRUE	FALSE	2	44.7553	0.337971	-1.64766	1.98563	2010-01-02 00:21:31
NFASC0010	ctl	m	63	28.32	FALSE	TRUE	FALSE	REM	48.1696	-1.08684	-2.43593	1.34909	2010-01-02 00:22:01
NFASC0010	ctl	m	63	28.32	FALSE	TRUE	FALSE	REM	49.3772	-0.145026	-1.69549	1.55046	2010-01-02 00:22:31
NFASC0010	ctl	m	63	28.32	FALSE	FALSE	FALSE	REM	46.8502	0.114667	-1.59067	1.70533	2010-01-02 00:23:01
NFASC0010	ctl	m	63	28.32	FALSE	TRUE	FALSE	REM	46.6999	-1.2916	-2.78787	1.49627	2010-01-02 00:23:31
NFASC0010	ctl	m	63	28.32	FALSE	TRUE	FALSE	REM	48.6172	-1.39469	-3.42602	2.03133	2010-01-02 00:24:01
NFASC0010	ctl	m	63	28.32	FALSE	TRUE	FALSE	REM	47.8771	-0.27395	-2.21687	1.94292	2010-01-02 00:24:31
NFASC0010	ctl	m	63	28.32	FALSE	TRUE	FALSE	REM	45.7527	-0.973973	-2.42542	1.45145	2010-01-02 00:25:01
NFASC0010	ctl	m	63	28.32	FALSE	TRUE	FALSE	REM	46.9938	-2.48658	-3.62831	1.14173	2010-01-02 00:25:31
NFASC0010	ctl	m	63	28.32	FALSE	TRUE	FALSE	REM	48.7734	-0.98179	-3.16451	2.18272	2010-01-02 00:26:01
NFASC0010	ctl	m	63	28.32	FALSE	TRUE	FALSE	REM	48.6693	0.167039	-1.93254	2.09958	2010-01-02 00:26:31
NFASC0010	ctl	m	63	28.32	FALSE	TRUE	FALSE	REM	45.8605	-0.371238	-2.48193	2.11069	2010-01-02 00:27:01
NFASC0010	ctl	m	63	28.32	FALSE	TRUE	FALSE	REM	47.7963	-2.12519	-3.54457	1.41938	2010-01-02 00:27:31
NFASC0010	ctl	m	63	28.32	FALSE	TRUE	FALSE	REM	51.449	-0.745199	-2.28533	1.54014	2010-01-02 00:28:01
NFASC0010	ctl	m	63	28.32	FALSE	TRUE	FALSE	REM	46.9062	0.412705	-0.871987	1.28469	2010-01-02 00:28:31
NFASC0010	ctl	m	63	28.32	FALSE	FALSE	FALSE	REM	46.6939	0.939382	-0.504562	1.44394	2010-01-02 00:29:01
NFASC0010	ctl	m	63	28.32	FALSE	FALSE	FALSE	REM	45.1155	0.593272	-1.44562	2.03889	2010-01-02 00:29:31
NFASC0010	ctl	m	63	28.32	FALSE	TRUE	FALSE	REM	44.2219	1.47844	0.733713	0.744727	2010-01-02 00:30:01
NFASC0010	ctl	m	63	28.32	FALSE	TRUE	FALSE	REM	45.8497	1.00664	0.413036	0.593607	2010-01-02 00:30:31
NFASC0010	ctl	m	63	28.32	FALSE	TRUE	FALSE	REM	46.2757	-0.0133791	-2.47776	2.46438	2010-01-02 00:31:01
NFASC0010	ctl	m	63	28.32	FALSE	TRUE	FALSE	REM	46.7231	-1.1009	-1.88922	0.788313	2010-01-02 00:31:31
NFASC0010	ctl	m	63	28.32	FALSE	TRUE	FALSE	REM	46.8125	-2.33467	-2.44886	0.114186	2010-01-02 00:32:01
NFASC0010	ctl	m	63	28.32	FALSE	TRUE	FALSE	REM	48.4139	-1.57388	-2.78083	1.20695	2010-01-02 00:32:31
NFASC0010	ctl	m	63	28.32	FALSE	TRUE	FALSE	REM	52.1133	1.08994	0.409324	0.680617	2010-01-02 00:33:01
NFASC0010	ctl	m	63	28.32	FALSE	FALSE	FALSE	REM	51.8662	1.3917	0.475364	0.91634	2010-01-02 00:33:31
NFASC0010	ctl	m	63	28.32	FALSE	TRUE	FALSE	REM	42.4429	0.76793	-1.56561	2.33354	2010-01-02 00:34:01
NFASC0010	ctl	m	63	28.32	FALSE	TRUE	FALSE	REM	42.7999	1.00485	-1.88506	2.88991	2010-01-02 00:34:31
NFASC0010	ctl	m	63	28.32	FALSE	FALSE	FALSE	REM	43.1353	0.741175	-2.1347	2.87588	2010-01-02 00:35:01
NFASC0010	ctl	m	63	28.32	FALSE	FALSE	FALSE	REM	43.8761	-0.929883	-3.00888	2.079	2010-01-02 00:35:31
NFASC0010	ctl	m	63	28.32	FALSE	FALSE	FALSE	REM	44.2478	-0.847488	-3.13075	2.28326	2010-01-02 00:36:01
NFASC0010	ctl	m	63	28.32	FALSE	FALSE	FALSE	REM	44.8694	-2.10218	-3.73845	1.63627	2010-01-02 00:36:31
NFASC0010	ctl	m	63	28.32	FALSE	FALSE	FALSE	REM	45.4483	-1.79583	-3.96237	2.16654	2010-01-02 00:37:01
NFASC0010	ctl	m	63	28.32	FALSE	FALSE	FALSE	REM	46.7409	0.955127	-2.01111	2.96624	2010-01-02 00:37:31
NFASC0010	ctl	m	63	28.32	FALSE	TRUE	FALSE	REM	43.9778	0.768487	-1.81456	2.58304	2010-01-02 00:38:01
NFASC0010	ctl	m	63	28.32	FALSE	TRUE	FALSE	REM	44.3129	-2.14481	-3.49605	1.35123	2010-01-02 00:38:31
NFASC0010	ctl	m	63	28.32	FALSE	FALSE	FALSE	REM	44.6249	-1.91399	-3.96685	2.05285	2010-01-02 00:39:01
NFASC0010	ctl	m	63	28.32	FALSE	FALSE	FALSE	REM	44.6219	-0.752791	-3.11573	2.36294	2010-01-02 00:39:31
NFASC0010	ctl	m	63	28.32	FALSE	TRUE	FALSE	REM	44.7242	0.351924	-2.12519	2.47712	2010-01-02 00:40:01
NFASC0010	ctl	m	63	28.32	FALSE	TRUE	FALSE	REM	44.0167	-0.940455	-3.03308	2.09263	2010-01-02 00:40:31
NFASC0010	ctl	m	63	28.32	FALSE	TRUE	FALSE	REM	43.6869	-1.8451	-3.74414	1.89904	2010-01-02 00:41:01
NFASC0010	ctl	m	63	28.32	FALSE	FALSE	FALSE	REM	44.325	-1.0298	-3.52299	2.4932	2010-01-02 00:41:31
NFASC0010	ctl	m	63	28.32	FALSE	TRUE	FALSE	REM	44.9635	-0.962806	-2.80854	1.84573	2010-01-02 00:42:01
NFASC0010	ctl	m	63	28.32	FALSE	TRUE	FALSE	REM	43.5135	-0.843831	-2.85919	2.01536	2010-01-02 00:42:31
NFASC0010	ctl	m	63	28.32	FALSE	TRUE	FALSE	REM	43.9406	-2.74315	-4.00425	1.26109	2010-01-02 00:43:01
NFASC0010	ctl	m	63	28.32	FALSE	FALSE	FALSE	REM	45.5759	-0.747392	-3.17266	2.42527	2010-01-02 00:43:31
NFASC0010	ctl	m	63	28.32	FALSE	FALSE	FALSE	REM	46.2874	0.670697	-2.13648	2.80717	2010-01-02 00:44:01
NFASC0010	ctl	m	63	28.32	FALSE	TRUE	FALSE	REM	45.1768	-0.278418	-3.0091	2.73068	2010-01-02 00:44:31
NFASC0010	ctl	m	63	28.32	FALSE	TRUE	FALSE	REM	45.4932	0.465619	-2.96359	3.42921	2010-01-02 00:45:01
NFASC0010	ctl	m	63	28.32	FALSE	TRUE	FALSE	REM	41.8652	0.520637	-2.37789	2.89853	2010-01-02 00:45:31
NFASC0010	ctl	m	63	28.32	FALSE	TRUE	FALSE	REM	43.3865	0.567414	-1.7936	2.36102	2010-01-02 00:46:01
NFASC0010	ctl	m	63	28.32	FALSE	TRUE	FALSE	REM	43.8823	1.30362	-0.923038	2.22666	2010-01-02 00:46:31
NFASC0010	ctl	m	63	28.32	FALSE	TRUE	FALSE	REM	42.0507	0.333611	-1.9842	2.31782	2010-01-02 00:47:01
NFASC0010	ctl	m	63	28.32	FALSE	TRUE	FALSE	REM	42.0106	1.50665	-1.39683	2.90348	2010-01-02 00:47:31
NFASC0010	ctl	m	63	28.32	FALSE	FALSE	FALSE	REM	42.4895	1.16459	-0.167839	1.33243	2010-01-02 00:48:01
NFASC0010	ctl	m	63	28.32	FALSE	FALSE	FALSE	REM	43.6024	0.438706	-0.139354	0.57806	2010-01-02 00:48:31
NFASC0010	ctl	m	63	28.32	FALSE	FALSE	FALSE	REM	43.006	0.387301	-2.18125	2.56855	2010-01-02 00:49:01
NFASC0010	ctl	m	63	28.32	FALSE	FALSE	FALSE	REM	42.3983	1.33329	-1.67414	3.00743	2010-01-02 00:49:31
NFASC0010	ctl	m	63	28.32	FALSE	FALSE	FALSE	REM	43.8678	0.0666301	-2.39478	2.46141	2010-01-02 00:50:01
NFASC0010	ctl	m	63	28.32	FALSE	FALSE	FALSE	REM	45.3753	-3.51395	-3.893	0.379053	2010-01-02 00:50:31
NFASC0010	ctl	m	63	28.32	FALSE	FALSE	FALSE	REM	47.3226	-3.94259	-4.06325	0.120668	2010-01-02 00:51:01
NFASC0010	ctl	m	63	28.32	FALSE	FALSE	FALSE	REM	46.6241	-3.11506	-3.57085	0.455791	2010-01-02 00:51:31
NFASC0010	ctl	m	63	28.32	FALSE	FALSE	FALSE	REM	46.7021	0.746261	0.334112	0.412149	2010-01-02 00:52:01
NFASC0010	ctl	m	63	28.32	FALSE	FALSE	FALSE	REM	45.5739	1.34638	0.950576	0.395807	2010-01-02 00:52:31
NFASC0010	ctl	m	63	28.32	FALSE	FALSE	FALSE	REM	48.0762	-1.04523	-1.41568	0.370449	2010-01-02 00:53:01
NFASC0010	ctl	m	63	28.32	FALSE	FALSE	FALSE	REM	47.2945	-3.83492	-4.27911	0.444186	2010-01-02 00:53:31
NFASC0010	ctl	m	63	28.32	FALSE	FALSE	FALSE	REM	45.5963	-2.76163	-3.95932	1.1977	2010-01-02 00:54:01
NFASC0010	ctl	m	63	28.32	FALSE	FALSE	FALSE	REM	47.3193	0.453684	-1.36477	1.81845	2010-01-02 00:54:31
NFASC0010	ctl	m	63	28.32	FALSE	FALSE	FALSE	REM	43.8856	2.06317	0.558701	1.50447	2010-01-02 00:55:01
NFASC0010	ctl	m	63	28.32	FALSE	FALSE	FALSE	REM	43.5469	1.8344	0.396626	1.43778	2010-01-02 00:55:31
NFASC0010	ctl	m	63	28.32	FALSE	FALSE	FALSE	REM	43.3181	0.14954	-2.13141	2.28095	2010-01-02 00:56:01
NFASC0010	ctl	m	63	28.32	FALSE	FALSE	FALSE	REM	42.5777	-1.5022	-2.48905	0.986848	2010-01-02 00:56:31
NFASC0010	ctl	m	63	28.32	FALSE	FALSE	FALSE	REM	45.2098	-0.889697	-3.1083	2.2186	2010-01-02 00:57:01
NFASC0010	ctl	m	63	28.32	FALSE	FALSE	FALSE	REM	44.0569	1.16913	-1.80509	2.97422	2010-01-02 00:57:31
NFASC0010	ctl	m	63	28.32	FALSE	TRUE	FALSE	REM	43.3866	0.780242	-1.94708	2.72732	2010-01-02 00:58:01
NFASC0010	ctl	m	63	28.32	FALSE	TRUE	FALSE	REM	43.8078	-1.36074	-2.26096	0.90022	2010-01-02 00:58:31
NFASC0010	ctl	m	63	28.32	FALSE	FALSE	FALSE	REM	43.9015	1.27996	0.678338	0.601623	2010-01-02 00:59:01
NFASC0010	ctl	m	63	28.32	FALSE	FALSE	FALSE	REM	44.5572	2.0263	1.31826	0.708048	2010-01-02 00:59:31
NFASC0010	ctl	m	63	28.32	FALSE	FALSE	FALSE	REM	45.4012	2.11716	1.07435	1.0428	2010-01-02 01:00:01
NFASC0010	ctl	m	63	28.32	FALSE	FALSE	FALSE	REM	41.1125	1.91789	0.654458	1.26343	2010-01-02 01:00:31
NFASC0010	ctl	m	63	28.32	FALSE	FALSE	FALSE	REM	41.7512	0.631219	-1.05231	1.68353	2010-01-02 01:01:01
NFASC0010	ctl	m	63	28.32	FALSE	TRUE	FALSE	REM	41.7054	0.390013	-2.0267	2.41671	2010-01-02 01:01:31
NFASC0010	ctl	m	63	28.32	FALSE	TRUE	FALSE	REM	43.674	-0.0597288	-2.83897	2.77924	2010-01-02 01:02:01
NFASC0010	ctl	m	63	28.32	FALSE	FALSE	FALSE	REM	42.2414	0.342596	-2.41	2.7526	2010-01-02 01:02:31
NFASC0010	ctl	m	63	28.32	FALSE	FALSE	FALSE	REM	43.4444	0.589396	-1.5947	2.18409	2010-01-02 01:03:01
NFASC0010	ctl	m	63	28.32	FALSE	FALSE	FALSE	REM	41.8778	1.19329	0.849168	0.344118	2010-01-02 01:03:31
NFASC0010	ctl	m	63	28.32	FALSE	FALSE	FALSE	REM	42.7184	0.897434	0.581098	0.316336	2010-01-02 01:04:01
NFASC0010	ctl	m	63	28.32	FALSE	FALSE	FALSE	REM	44.3068	-0.0874551	-2.25284	2.16539	2010-01-02 01:04:31
NFASC0010	ctl	m	63	28.32	FALSE	FALSE	FALSE	REM	44.653	-0.25189	-2.81879	2.5669	2010-01-02 01:05:01
NFASC0010	ctl	m	63	28.32	FALSE	FALSE	FALSE	REM	43.5737	-1.34343	-3.18158	1.83815	2010-01-02 01:05:31
NFASC0010	ctl	m	63	28.32	FALSE	FALSE	FALSE	REM	45.762	-2.82778	-3.7508	0.923017	2010-01-02 01:06:01
NFASC0010	ctl	m	63	28.32	FALSE	FALSE	FALSE	REM	46.0332	-1.73438	-3.39385	1.65948	2010-01-02 01:06:31
NFASC0010	ctl	m	63	28.32	FALSE	FALSE	FALSE	REM	45.6985	-1.51704	-3.33373	1.81668	2010-01-02 01:07:01
NFASC0010	ctl	m	63	28.32	FALSE	FALSE	FALSE	REM	45.7996	-3.07322	-4.20425	1.13103	2010-01-02 01:07:31
NFASC0010	ctl	m	63	28.32	FALSE	FALSE	FALSE	REM	46.368	-3.28499	-4.64834	1.36335	2010-01-02 01:08:01
NFASC0010	ctl	m	63	28.32	FALSE	FALSE	FALSE	REM	47.2162	-1.70501	-4.21977	2.51476	2010-01-02 01:08:31
NFASC0010	ctl	m	63	28.32	FALSE	FALSE	FALSE	REM	48.2337	0.839539	-2.24517	3.0847	2010-01-02 01:09:01
NFASC0010	ctl	m	63	28.32	FALSE	FALSE	FALSE	REM	45.4261	0.469128	-2.30899	2.77811	2010-01-02 01:09:31
NFASC0010	ctl	m	63	28.32	FALSE	FALSE	FALSE	REM	44.8427	-1.16825	-2.92615	1.7579	2010-01-02 01:10:01
NFASC0010	ctl	m	63	28.32	FALSE	FALSE	FALSE	REM	44.0116	1.30294	-0.316658	1.6196	2010-01-02 01:10:31
NFASC0010	ctl	m	63	28.32	FALSE	TRUE	FALSE	REM	41.3282	1.20878	-0.33123	1.54001	2010-01-02 01:11:01
NFASC0010	ctl	m	63	28.32	FALSE	TRUE	FALSE	REM	43.2048	-0.407637	-2.63414	2.2265	2010-01-02 01:11:31
NFASC0010	ctl	m	63	28.32	FALSE	FALSE	FALSE	REM	45.6104	0.222824	-2.69575	2.91857	2010-01-02 01:12:01
NFASC0010	ctl	m	63	28.32	FALSE	TRUE	FALSE	REM	42.5221	0.240276	-2.43184	2.67212	2010-01-02 01:12:31
NFASC0010	ctl	m	63	28.32	FALSE	TRUE	FALSE	REM	44.613	0.650396	-1.07049	1.72089	2010-01-02 01:13:01
NFASC0010	ctl	m	63	28.32	FALSE	FALSE	FALSE	REM	42.3153	1.15682	0.383833	0.772985	2010-01-02 01:13:31
NFASC0010	ctl	m	63	28.32	FALSE	FALSE	FALSE	REM	42.9129	1.04799	1.05737	-0.0093881	2010-01-02 01:14:01
NFASC0010	ctl	m	63	28.32	FALSE	FALSE	FALSE	REM	46.1271	-0.0337016	-0.659693	0.625991	2010-01-02 01:14:31
NFASC0010	ctl	m	63	28.32	FALSE	TRUE	FALSE	REM	43.9815	-0.00864728	-2.40995	2.4013	2010-01-02 01:15:01
NFASC0010	ctl	m	63	28.32	FALSE	TRUE	FALSE	REM	42.4779	-0.10665	-2.96973	2.86308	2010-01-02 01:15:31
NFASC0010	ctl	m	63	28.32	FALSE	FALSE	FALSE	REM	43.6146	-0.738521	-2.81725	2.07873	2010-01-02 01:16:01
NFASC0010	ctl	m	63	28.32	FALSE	FALSE	FALSE	REM	42.6497	0.757436	-1.60899	2.36642	2010-01-02 01:16:31
NFASC0010	ctl	m	63	28.32	FALSE	TRUE	FALSE	REM	43.2099	0.402728	-1.61908	2.02181	2010-01-02 01:17:01
NFASC0010	ctl	m	63	28.32	FALSE	TRUE	FALSE	REM	42.5156	0.10562	-1.92005	2.02567	2010-01-02 01:17:31
NFASC0010	ctl	m	63	28.32	FALSE	FALSE	FALSE	REM	43.5277	1.05075	-1.44172	2.49247	2010-01-02 01:18:01
NFASC0010	ctl	m	63	28.32	FALSE	FALSE	FALSE	REM	42.6827	0.463797	-2.20591	2.66971	2010-01-02 01:18:31
NFASC0010	ctl	m	63	28.32	FALSE	FALSE	FALSE	REM	44.0028	-0.516643	-2.01568	1.49904	2010-01-02 01:19:01
NFASC0010	ctl	m	63	28.32	FALSE	FALSE	FALSE	REM	42.6413	-0.850129	-2.21981	1.36968	2010-01-02 01:19:31
NFASC0010	ctl	m	63	28.32	FALSE	FALSE	FALSE	REM	44.3512	-0.460703	-2.88654	2.42583	2010-01-02 01:20:01
NFASC0010	ctl	m	63	28.32	FALSE	FALSE	FALSE	REM	46.6176	0.495976	-1.63056	2.12654	2010-01-02 01:20:31
NFASC0010	ctl	m	63	28.32	FALSE	FALSE	FALSE	REM	44.0055	0.531863	-1.5466	2.07847	2010-01-02 01:21:01
NFASC0010	ctl	m	63	28.32	FALSE	FALSE	FALSE	REM	45.5803	-1.08279	-3.07261	1.98983	2010-01-02 01:21:31
NFASC0010	ctl	m	63	28.32	FALSE	FALSE	FALSE	REM	44.7681	-0.342758	-2.11337	1.77061	2010-01-02 01:22:01
NFASC0010	ctl	m	63	28.32	FALSE	FALSE	FALSE	2	44.6069	1.30858	0.567244	0.741332	2010-01-02 01:22:31
NFASC0010	ctl	m	63	28.32	FALSE	FALSE	FALSE	2	42.6924	1.46363	0.817663	0.645963	2010-01-02 01:23:01
NFASC0010	ctl	m	63	28.32	FALSE	FALSE	FALSE	2	42.4679	2.00472	0.662946	1.34177	2010-01-02 01:23:31
NFASC0010	ctl	m	63	28.32	FALSE	FALSE	FALSE	2	43.4718	1.41191	-0.0623542	1.47427	2010-01-02 01:24:01
NFASC0010	ctl	m	63	28.32	FALSE	FALSE	FALSE	2	43.7153	0.129624	-2.60401	2.73364	2010-01-02 01:24:31
NFASC0010	ctl	m	63	28.32	FALSE	FALSE	FALSE	2	43.5151	-0.22886	-2.63227	2.40341	2010-01-02 01:25:01
NFASC0010	ctl	m	63	28.32	FALSE	FALSE	FALSE	2	45.0108	-1.50607	-2.81755	1.31148	2010-01-02 01:25:31
NFASC0010	ctl	m	63	28.32	FALSE	FALSE	FALSE	2	44.2848	-0.862039	-2.80962	1.94758	2010-01-02 01:26:01
NFASC0010	ctl	m	63	28.32	FALSE	FALSE	FALSE	2	45.3547	-0.0661398	-2.58588	2.51974	2010-01-02 01:26:31
NFASC0010	ctl	m	63	28.32	FALSE	FALSE	FALSE	2	44.4974	0.368179	-2.13124	2.49942	2010-01-02 01:27:01
NFASC0010	ctl	m	63	28.32	FALSE	FALSE	FALSE	2	42.3607	0.487045	-2.34627	2.83331	2010-01-02 01:27:31
NFASC0010	ctl	m	63	28.32	FALSE	FALSE	FALSE	2	44.1621	-0.341041	-2.71619	2.37515	2010-01-02 01:28:01
NFASC0010	ctl	m	63	28.32	FALSE	FALSE	FALSE	2	44.3196	-0.420178	-2.55966	2.13948	2010-01-02 01:28:31
NFASC0010	ctl	m	63	28.32	FALSE	FALSE	FALSE	2	44.888	-0.0656378	-2.30914	2.2435	2010-01-02 01:29:01
NFASC0010	ctl	m	63	28.32	FALSE	FALSE	FALSE	2	44.2968	0.10445	-0.955629	1.06008	2010-01-02 01:29:31
NFASC0010	ctl	m	63	28.32	FALSE	FALSE	FALSE	2	45.1087	0.403329	1.20729	-0.803958	2010-01-02 01:30:01
NFASC0010	ctl	m	63	28.32	FALSE	FALSE	FALSE	2	44.4531	-0.125994	0.624065	-0.750059	2010-01-02 01:30:31
NFASC0010	ctl	m	63	28.32	FALSE	FALSE	FALSE	2	45.5787	-0.468357	-2.53004	2.06168	2010-01-02 01:31:01
NFASC0010	ctl	m	63	28.32	FALSE	FALSE	FALSE	2	44.2637	-0.605081	-2.93191	2.32683	2010-01-02 01:31:31
NFASC0010	ctl	m	63	28.32	FALSE	FALSE	FALSE	2	45.2955	-1.60291	-3.15926	1.55635	2010-01-02 01:32:01
NFASC0010	ctl	m	63	28.32	FALSE	FALSE	FALSE	2	45.2564	-2.01104	-2.68759	0.676551	2010-01-02 01:32:31
NFASC0010	ctl	m	63	28.32	FALSE	FALSE	FALSE	2	46.074	-1.62959	-2.79426	1.16467	2010-01-02 01:33:01
NFASC0010	ctl	m	63	28.32	FALSE	FALSE	FALSE	3	45.275	-1.28024	-2.92343	1.64319	2010-01-02 01:33:31
NFASC0010	ctl	m	63	28.32	FALSE	FALSE	FALSE	3	45.3345	-0.548493	-2.78766	2.23917	2010-01-02 01:34:01
NFASC0010	ctl	m	63	28.32	FALSE	FALSE	FALSE	3	44.5957	-0.119302	-2.78177	2.66247	2010-01-02 01:34:31
NFASC0010	ctl	m	63	28.32	FALSE	FALSE	FALSE	3	44.6458	-0.262989	-2.57516	2.31217	2010-01-02 01:35:01
NFASC0010	ctl	m	63	28.32	FALSE	FALSE	FALSE	3	44.9357	-0.487028	-2.87782	2.3908	2010-01-02 01:35:31
NFASC0010	ctl	m	63	28.32	FALSE	FALSE	FALSE	3	45.1044	-1.48713	-2.99609	1.50896	2010-01-02 01:36:01
NFASC0010	ctl	m	63	28.32	FALSE	FALSE	FALSE	3	45.5278	-0.951918	-2.97768	2.02576	2010-01-02 01:36:31
NFASC0010	ctl	m	63	28.32	FALSE	FALSE	FALSE	3	45.5368	-1.0902	-3.04692	1.95672	2010-01-02 01:37:01
NFASC0010	ctl	m	63	28.32	FALSE	FALSE	FALSE	3	46.3717	-1.36336	-2.98616	1.6228	2010-01-02 01:37:31
NFASC0010	ctl	m	63	28.32	FALSE	FALSE	FALSE	3	45.8709	-1.0003	-3.09792	2.09762	2010-01-02 01:38:01
NFASC0010	ctl	m	63	28.32	FALSE	FALSE	FALSE	3	45.6852	-0.492004	-3.24483	2.75283	2010-01-02 01:38:31
NFASC0010	ctl	m	63	28.32	FALSE	FALSE	FALSE	3	45.3068	-0.706435	-3.18898	2.48254	2010-01-02 01:39:01
NFASC0010	ctl	m	63	28.32	FALSE	FALSE	FALSE	3	45.9021	-1.23608	-3.00997	1.77389	2010-01-02 01:39:31
NFASC0010	ctl	m	63	28.32	FALSE	FALSE	FALSE	3	45.4621	-1.02616	-2.74677	1.7206	2010-01-02 01:40:01
NFASC0010	ctl	m	63	28.32	FALSE	FALSE	FALSE	3	45.2857	-1.08326	-2.88607	1.80281	2010-01-02 01:40:31
NFASC0010	ctl	m	63	28.32	FALSE	FALSE	FALSE	3	44.7053	-0.531998	-2.74631	2.21431	2010-01-02 01:41:01
NFASC0010	ctl	m	63	28.32	FALSE	FALSE	FALSE	3	45.6523	-1.05967	-3.10309	2.04342	2010-01-02 01:41:31
NFASC0010	ctl	m	63	28.32	FALSE	FALSE	FALSE	3	45.9534	-1.27823	-2.84669	1.56846	2010-01-02 01:42:01
NFASC0010	ctl	m	63	28.32	FALSE	FALSE	FALSE	3	45.9592	-0.753662	-2.93304	2.17938	2010-01-02 01:42:31
NFASC0010	ctl	m	63	28.32	FALSE	FALSE	FALSE	3	45.7407	0.683804	-2.76229	3.44609	2010-01-02 01:43:01
NFASC0010	ctl	m	63	28.32	FALSE	FALSE	FALSE	3	44.2215	0.523544	-2.5073	3.03084	2010-01-02 01:43:31
NFASC0010	ctl	m	63	28.32	FALSE	FALSE	FALSE	3	46.3229	-0.93892	-2.60162	1.6627	2010-01-02 01:44:01
NFASC0010	ctl	m	63	28.32	FALSE	FALSE	FALSE	3	45.5402	-0.977581	-3.02277	2.04519	2010-01-02 01:44:31
NFASC0010	ctl	m	63	28.32	FALSE	FALSE	FALSE	3	45.8633	-1.22738	-3.25124	2.02387	2010-01-02 01:45:01
NFASC0010	ctl	m	63	28.32	FALSE	FALSE	FALSE	3	45.74	-1.19007	-2.62201	1.43194	2010-01-02 01:45:31
NFASC0010	ctl	m	63	28.32	FALSE	FALSE	FALSE	3	44.3416	-0.388062	-2.39025	2.00219	2010-01-02 01:46:01
NFASC0010	ctl	m	63	28.32	FALSE	FALSE	FALSE	3	45.601	-0.703703	-2.86535	2.16165	2010-01-02 01:46:31
NFASC0010	ctl	m	63	28.32	FALSE	FALSE	FALSE	3	45.9051	-0.984864	-2.89527	1.91041	2010-01-02 01:47:01
NFASC0010	ctl	m	63	28.32	FALSE	FALSE	FALSE	3	45.3032	-1.40088	-3.0682	1.66732	2010-01-02 01:47:31
NFASC0010	ctl	m	63	28.32	FALSE	FALSE	FALSE	3	45.3906	-1.0759	-3.31723	2.24133	2010-01-02 01:48:01
NFASC0010	ctl	m	63	28.32	FALSE	FALSE	FALSE	3	46.1621	-0.388903	-3.2472	2.8583	2010-01-02 01:48:31
NFASC0010	ctl	m	63	28.32	FALSE	FALSE	FALSE	3	46.569	-1.0677	-1.95807	0.890379	2010-01-02 01:49:01
NFASC0010	ctl	m	63	28.32	FALSE	FALSE	FALSE	3	45.1562	-1.19369	-1.91454	0.720845	2010-01-02 01:49:31
NFASC0010	ctl	m	63	28.32	FALSE	FALSE	FALSE	3	46.4029	-1.42737	-2.65648	1.22911	2010-01-02 01:50:01
NFASC0010	ctl	m	63	28.32	FALSE	FALSE	FALSE	3	46.3064	-1.60177	-2.78857	1.1868	2010-01-02 01:50:31
NFASC0010	ctl	m	63	28.32	FALSE	FALSE	FALSE	3	46.2164	-1.3177	-2.90312	1.58542	2010-01-02 01:51:01
NFASC0010	ctl	m	63	28.32	FALSE	FALSE	FALSE	3	45.7948	-1.7337	-3.11283	1.37913	2010-01-02 01:51:31
NFASC0010	ctl	m	63	28.32	FALSE	FALSE	FALSE	3	46.346	-1.56227	-2.86676	1.30449	2010-01-02 01:52:01
NFASC0010	ctl	m	63	28.32	FALSE	FALSE	FALSE	3	46.4814	-1.51059	-2.93986	1.42927	2010-01-02 01:52:31
NFASC0010	ctl	m	63	28.32	FALSE	FALSE	FALSE	3	46.6257	-2.03493	-3.2169	1.18198	2010-01-02 01:53:01
NFASC0010	ctl	m	63	28.32	FALSE	FALSE	FALSE	3	46.4011	-1.69011	-3.14046	1.45035	2010-01-02 01:53:31
NFASC0010	ctl	m	63	28.32	FALSE	FALSE	FALSE	3	46.2362	-1.38071	-3.0461	1.66539	2010-01-02 01:54:01
NFASC0010	ctl	m	63	28.32	FALSE	FALSE	FALSE	3	46.4797	-0.360841	-2.71616	2.35532	2010-01-02 01:54:31
NFASC0010	ctl	m	63	28.32	FALSE	TRUE	FALSE	3	47.6759	0.187143	-2.87788	3.06502	2010-01-02 01:55:01
NFASC0010	ctl	m	63	28.32	FALSE	TRUE	FALSE	3	45.7302	-0.961445	-2.65056	1.68911	2010-01-02 01:55:31
NFASC0010	ctl	m	63	28.32	FALSE	FALSE	FALSE	3	45.4913	-0.357947	-2.51342	2.15547	2010-01-02 01:56:01
NFASC0010	ctl	m	63	28.32	FALSE	FALSE	FALSE	3	45.7605	0.930115	-0.429445	1.35956	2010-01-02 01:56:31
NFASC0010	ctl	m	63	28.32	FALSE	FALSE	TRUE	2	44.1777	1.64991	1.0195	0.630411	2010-01-02 01:57:01
NFASC0010	ctl	m	63	28.32	FALSE	FALSE	FALSE	2	45.522	0.797777	-0.201358	0.999135	2010-01-02 01:57:31
NFASC0010	ctl	m	63	28.32	FALSE	FALSE	FALSE	2	45.1737	-0.0207028	-2.33117	2.31047	2010-01-02 01:58:01
NFASC0010	ctl	m	63	28.32	FALSE	FALSE	FALSE	2	45.2095	-1.07972	-2.57693	1.49721	2010-01-02 01:58:31
NFASC0010	ctl	m	63	28.32	FALSE	FALSE	FALSE	2	45.6785	-1.17733	-3.19141	2.01408	2010-01-02 01:59:01
NFASC0010	ctl	m	63	28.32	FALSE	FALSE	FALSE	2	46.5059	-1.35573	-2.86218	1.50645	2010-01-02 01:59:31
NFASC0010	ctl	m	63	28.32	FALSE	FALSE	FALSE	2	45.2752	-1.52915	-2.41898	0.889835	2010-01-02 02:00:01
NFASC0010	ctl	m	63	28.32	FALSE	FALSE	FALSE	2	45.4755	-1.73625	-2.65655	0.9203	2010-01-02 02:00:31
NFASC0010	ctl	m	63	28.32	FALSE	FALSE	FALSE	3	46.5953	-1.32784	-2.6503	1.32246	2010-01-02 02:01:01
NFASC0010	ctl	m	63	28.32	FALSE	FALSE	FALSE	3	46.5652	-1.20567	-2.90556	1.69989	2010-01-02 02:01:31
NFASC0010	ctl	m	63	28.32	FALSE	FALSE	FALSE	3	46.6649	-1.21888	-2.8646	1.64572	2010-01-02 02:02:01
NFASC0010	ctl	m	63	28.32	FALSE	FALSE	FALSE	3	47.076	-1.82486	-2.76635	0.941491	2010-01-02 02:02:31
NFASC0010	ctl	m	63	28.32	FALSE	FALSE	FALSE	3	45.679	-1.54215	-2.65029	1.10813	2010-01-02 02:03:01
NFASC0010	ctl	m	63	28.32	FALSE	FALSE	FALSE	3	46.9381	-1.64979	-2.85768	1.20788	2010-01-02 02:03:31
NFASC0010	ctl	m	63	28.32	FALSE	FALSE	FALSE	3	46.068	-1.90926	-2.66178	0.752517	2010-01-02 02:04:01
NFASC0010	ctl	m	63	28.32	FALSE	FALSE	FALSE	3	46.3574	-1.0097	-2.83436	1.82467	2010-01-02 02:04:31
NFASC0010	ctl	m	63	28.32	FALSE	FALSE	FALSE	3	46.7775	-0.917692	-2.6246	1.7069	2010-01-02 02:05:01
NFASC0010	ctl	m	63	28.32	FALSE	FALSE	FALSE	3	44.7509	-1.00008	-2.68722	1.68714	2010-01-02 02:05:31
NFASC0010	ctl	m	63	28.32	FALSE	FALSE	FALSE	3	45.9546	-1.2386	-3.07302	1.83443	2010-01-02 02:06:01
NFASC0010	ctl	m	63	28.32	FALSE	FALSE	FALSE	3	45.4242	-1.66036	-2.81485	1.15448	2010-01-02 02:06:31
NFASC0010	ctl	m	63	28.32	FALSE	FALSE	FALSE	3	46.8807	0.332894	-0.257593	0.590487	2010-01-02 02:07:01
NFASC0010	ctl	m	63	28.32	FALSE	FALSE	FALSE	3	46.7458	0.561043	0.0382587	0.522785	2010-01-02 02:07:31
NFASC0010	ctl	m	63	28.32	FALSE	FALSE	FALSE	3	45.186	-0.975165	-2.18081	1.20564	2010-01-02 02:08:01
NFASC0010	ctl	m	63	28.32	FALSE	FALSE	FALSE	3	45.4834	-0.238943	-2.8072	2.56825	2010-01-02 02:08:31
NFASC0010	ctl	m	63	28.32	FALSE	FALSE	FALSE	3	44.1983	-0.34045	-2.85853	2.51808	2010-01-02 02:09:01
NFASC0010	ctl	m	63	28.32	FALSE	FALSE	FALSE	3	45.7428	-0.958781	-3.0161	2.05732	2010-01-02 02:09:31
NFASC0010	ctl	m	63	28.32	FALSE	FALSE	FALSE	3	45.885	-1.61104	-2.95593	1.3449	2010-01-02 02:10:01
NFASC0010	ctl	m	63	28.32	FALSE	FALSE	FALSE	3	45.8593	-1.39392	-3.15485	1.76092	2010-01-02 02:10:31
NFASC0010	ctl	m	63	28.32	FALSE	FALSE	FALSE	3	45.5944	-0.294572	-3.22316	2.92859	2010-01-02 02:11:01
NFASC0010	ctl	m	63	28.32	FALSE	FALSE	FALSE	3	46.9177	-0.370586	-3.2489	2.87831	2010-01-02 02:11:31
NFASC0010	ctl	m	63	28.32	FALSE	FALSE	FALSE	3	45.3068	-0.327061	-2.81904	2.49198	2010-01-02 02:12:01
NFASC0010	ctl	m	63	28.32	FALSE	FALSE	FALSE	3	45.4977	-0.755555	-2.70224	1.94669	2010-01-02 02:12:31
NFASC0010	ctl	m	63	28.32	FALSE	FALSE	FALSE	3	45.1991	-0.0201823	-2.49816	2.47798	2010-01-02 02:13:01
NFASC0010	ctl	m	63	28.32	FALSE	FALSE	TRUE	2	55.6078	0.37425	-2.61099	2.98524	2010-01-02 02:13:31
NFASC0010	ctl	m	63	28.32	FALSE	FALSE	FALSE	2	47.9262	0.995878	-1.45655	2.45242	2010-01-02 02:14:01
NFASC0010	ctl	m	63	28.32	FALSE	FALSE	FALSE	2	42.8037	1.3488	-1.14109	2.48989	2010-01-02 02:14:31
NFASC0010	ctl	m	63	28.32	FALSE	FALSE	FALSE	2	45.8525	0.357045	-1.68056	2.0376	2010-01-02 02:15:01
NFASC0010	ctl	m	63	28.32	FALSE	FALSE	FALSE	2	44.8375	0.256114	-0.706354	0.962468	2010-01-02 02:15:31
NFASC0010	ctl	m	63	28.32	FALSE	FALSE	FALSE	2	44.9388	1.41782	1.23419	0.183626	2010-01-02 02:16:01
NFASC0010	ctl	m	63	28.32	FALSE	FALSE	FALSE	2	44.7374	0.840964	0.579978	0.260985	2010-01-02 02:16:31
NFASC0010	ctl	m	63	28.32	FALSE	FALSE	FALSE	2	44.0426	0.181404	-1.89519	2.07659	2010-01-02 02:17:01
NFASC0010	ctl	m	63	28.32	FALSE	FALSE	FALSE	2	45.1095	0.376654	-2.4433	2.81995	2010-01-02 02:17:31
NFASC0010	ctl	m	63	28.32	FALSE	FALSE	FALSE	2	43.4198	0.693347	-2.10718	2.80053	2010-01-02 02:18:01
NFASC0010	ctl	m	63	28.32	FALSE	FALSE	FALSE	2	45.6696	0.112703	-2.28465	2.39735	2010-01-02 02:18:31
NFASC0010	ctl	m	63	28.32	FALSE	FALSE	FALSE	2	44.3056	-0.691509	-2.35627	1.66476	2010-01-02 02:19:01
NFASC0010	ctl	m	63	28.32	FALSE	FALSE	FALSE	2	44.8052	0.367971	-2.03126	2.39923	2010-01-02 02:19:31
NFASC0010	ctl	m	63	28.32	FALSE	FALSE	FALSE	2	42.927	0.26198	-2.15064	2.41262	2010-01-02 02:20:01
NFASC0010	ctl	m	63	28.32	FALSE	FALSE	FALSE	2	43.6011	-0.0389176	-2.19364	2.15472	2010-01-02 02:20:31
NFASC0010	ctl	m	63	28.32	FALSE	FALSE	FALSE	2	43.7069	-0.31931	-2.18498	1.86567	2010-01-02 02:21:01
NFASC0010	ctl	m	63	28.32	FALSE	FALSE	FALSE	2	43.9251	-0.0893231	-0.180407	0.0910843	2010-01-02 02:21:31
NFASC0010	ctl	m	63	28.32	FALSE	FALSE	FALSE	2	44.8349	-0.104938	0.675543	-0.780482	2010-01-02 02:22:01
NFASC0010	ctl	m	63	28.32	FALSE	FALSE	FALSE	2	44.4075	-0.475442	-1.09091	0.61547	2010-01-02 02:22:31
NFASC0010	ctl	m	63	28.32	FALSE	FALSE	FALSE	2	44.2678	0.673047	-0.482028	1.15507	2010-01-02 02:23:01
NFASC0010	ctl	m	63	28.32	FALSE	FALSE	FALSE	2	46.1457	0.691095	1.42108	-0.729987	2010-01-02 02:23:31
NFASC0010	ctl	m	63	28.32	FALSE	FALSE	FALSE	2	43.0959	-0.138837	0.582942	-0.721778	2010-01-02 02:24:01
NFASC0010	ctl	m	63	28.32	FALSE	FALSE	FALSE	2	44.9572	-0.612821	-2.70075	2.08793	2010-01-02 02:24:31
NFASC0010	ctl	m	63	28.32	FALSE	FALSE	FALSE	2	44.8863	-0.650069	-2.96042	2.31035	2010-01-02 02:25:01
NFASC0010	ctl	m	63	28.32	FALSE	FALSE	FALSE	2	44.1464	-1.04694	-2.80503	1.75809	2010-01-02 02:25:31
NFASC0010	ctl	m	63	28.32	FALSE	FALSE	FALSE	2	44.7952	-0.384252	-2.80321	2.41896	2010-01-02 02:26:01
NFASC0010	ctl	m	63	28.32	FALSE	FALSE	FALSE	2	44.8015	-0.376455	-3.10619	2.72974	2010-01-02 02:26:31
NFASC0010	ctl	m	63	28.32	FALSE	FALSE	FALSE	2	44.49	-0.888554	-2.69193	1.80338	2010-01-02 02:27:01
NFASC0010	ctl	m	63	28.32	FALSE	FALSE	FALSE	2	44.4707	-1.21365	-2.55482	1.34117	2010-01-02 02:27:31
NFASC0010	ctl	m	63	28.32	FALSE	FALSE	FALSE	2	44.3683	-1.2308	-2.65078	1.41999	2010-01-02 02:28:01
NFASC0010	ctl	m	63	28.32	FALSE	FALSE	FALSE	2	45.446	-0.75481	-2.33302	1.57821	2010-01-02 02:28:31
NFASC0010	ctl	m	63	28.32	FALSE	FALSE	FALSE	2	44.0644	-0.68633	-2.27604	1.58971	2010-01-02 02:29:01
NFASC0010	ctl	m	63	28.32	FALSE	FALSE	FALSE	2	45.7219	-1.45085	-2.67633	1.22548	2010-01-02 02:29:31
NFASC0010	ctl	m	63	28.32	FALSE	FALSE	FALSE	2	45.3775	-1.50323	-3.04391	1.54068	2010-01-02 02:30:01
NFASC0010	ctl	m	63	28.32	FALSE	FALSE	FALSE	2	45.2571	-0.797286	-2.93311	2.13583	2010-01-02 02:30:31
NFASC0010	ctl	m	63	28.32	FALSE	FALSE	FALSE	2	45.3671	-0.33833	-2.59188	2.25355	2010-01-02 02:31:01
NFASC0010	ctl	m	63	28.32	FALSE	FALSE	FALSE	2	44.9369	-0.294774	-2.62502	2.33025	2010-01-02 02:31:31
NFASC0010	ctl	m	63	28.32	FALSE	FALSE	FALSE	2	44.9119	-1.10549	-2.73634	1.63086	2010-01-02 02:32:01
NFASC0010	ctl	m	63	28.32	FALSE	FALSE	FALSE	3	44.5551	-1.56227	-2.54859	0.98632	2010-01-02 02:32:31
NFASC0010	ctl	m	63	28.32	FALSE	FALSE	TRUE	2	44.5002	-0.991607	-2.52194	1.53033	2010-01-02 02:33:01
NFASC0010	ctl	m	63	28.32	FALSE	FALSE	FALSE	2	44.7062	-1.11279	-2.62227	1.50947	2010-01-02 02:33:31
NFASC0010	ctl	m	63	28.32	FALSE	FALSE	FALSE	2	45.266	-1.51272	-2.83799	1.32527	2010-01-02 02:34:01
NFASC0010	ctl	m	63	28.32	FALSE	FALSE	FALSE	2	44.5662	-1.02074	-2.60326	1.58252	2010-01-02 02:34:31
NFASC0010	ctl	m	63	28.32	FALSE	FALSE	FALSE	2	45.3159	-1.1346	-2.6525	1.5179	2010-01-02 02:35:01
NFASC0010	ctl	m	63	28.32	FALSE	FALSE	FALSE	2	45.1035	-0.0512828	-0.468054	0.416771	2010-01-02 02:35:31
NFASC0010	ctl	m	63	28.32	FALSE	FALSE	FALSE	2	43.7448	1.22542	1.0735	0.151922	2010-01-02 02:36:01
NFASC0010	ctl	m	63	28.32	FALSE	FALSE	FALSE	2	44.7148	0.859932	-0.101147	0.961079	2010-01-02 02:36:31
NFASC0010	ctl	m	63	28.32	FALSE	FALSE	FALSE	2	44.7772	-0.227716	-2.63645	2.40873	2010-01-02 02:37:01
NFASC0010	ctl	m	63	28.32	FALSE	FALSE	FALSE	2	45.1537	-1.69636	-2.82604	1.12968	2010-01-02 02:37:31
NFASC0010	ctl	m	63	28.32	FALSE	FALSE	FALSE	2	44.8372	-1.94975	-2.95304	1.00329	2010-01-02 02:38:01
NFASC0010	ctl	m	63	28.32	FALSE	FALSE	FALSE	3	44.8716	-1.58036	-2.62376	1.04339	2010-01-02 02:38:31
NFASC0010	ctl	m	63	28.32	FALSE	FALSE	TRUE	2	44.7042	-0.641998	-2.42755	1.78555	2010-01-02 02:39:01
NFASC0010	ctl	m	63	28.32	FALSE	FALSE	FALSE	3	44.2566	-0.396738	-2.66419	2.26745	2010-01-02 02:39:31
NFASC0010	ctl	m	63	28.32	FALSE	FALSE	TRUE	2	44.8536	-0.97043	-2.65651	1.68608	2010-01-02 02:40:01
NFASC0010	ctl	m	63	28.32	FALSE	FALSE	FALSE	2	44.3614	-0.304137	-2.34616	2.04202	2010-01-02 02:40:31
NFASC0010	ctl	m	63	28.32	FALSE	FALSE	FALSE	2	43.1963	0.0671912	-2.33763	2.40482	2010-01-02 02:41:01
NFASC0010	ctl	m	63	28.32	FALSE	FALSE	FALSE	2	43.5539	-0.112284	-2.60703	2.49475	2010-01-02 02:41:31
NFASC0010	ctl	m	63	28.32	FALSE	FALSE	FALSE	2	44.0875	0.144447	-2.4989	2.64335	2010-01-02 02:42:01
NFASC0010	ctl	m	63	28.32	FALSE	FALSE	FALSE	2	44.2424	1.95327	-0.722288	2.67556	2010-01-02 02:42:31
NFASC0010	ctl	m	63	28.32	FALSE	FALSE	FALSE	2	42.1971	2.63652	-0.00874815	2.64527	2010-01-02 02:43:01
NFASC0010	ctl	m	63	28.32	FALSE	FALSE	FALSE	2	43.3885	0.761973	-1.53428	2.29626	2010-01-02 02:43:31
NFASC0010	ctl	m	63	28.32	FALSE	FALSE	FALSE	2	44.9821	-0.292963	-2.37863	2.08567	2010-01-02 02:44:01
NFASC0010	ctl	m	63	28.32	FALSE	FALSE	FALSE	2	45.1109	-0.306688	-2.22785	1.92116	2010-01-02 02:44:31
NFASC0010	ctl	m	63	28.32	FALSE	FALSE	FALSE	2	44.7208	-0.848025	-2.22257	1.37455	2010-01-02 02:45:01
NFASC0010	ctl	m	63	28.32	FALSE	FALSE	FALSE	2	44.8592	-0.387517	-2.31354	1.92603	2010-01-02 02:45:31
NFASC0010	ctl	m	63	28.32	FALSE	FALSE	FALSE	2	44.6564	-0.595005	-2.34393	1.74892	2010-01-02 02:46:01
NFASC0010	ctl	m	63	28.32	FALSE	FALSE	FALSE	2	45.0823	-1.41523	-2.88612	1.4709	2010-01-02 02:46:31
NFASC0010	ctl	m	63	28.32	FALSE	FALSE	FALSE	2	44.7585	-2.03179	-3.21195	1.18015	2010-01-02 02:47:01
NFASC0010	ctl	m	63	28.32	FALSE	FALSE	FALSE	2	44.275	-1.92806	-2.82814	0.900075	2010-01-02 02:47:31
NFASC0010	ctl	m	63	28.32	FALSE	FALSE	FALSE	2	44.1263	-0.593736	-2.32825	1.73452	2010-01-02 02:48:01
NFASC0010	ctl	m	63	28.32	FALSE	FALSE	FALSE	2	44.7927	2.33022	-0.585944	2.91616	2010-01-02 02:48:31
NFASC0010	ctl	m	63	28.32	FALSE	FALSE	FALSE	2	41.5306	2.50345	-0.295728	2.79918	2010-01-02 02:49:01
NFASC0010	ctl	m	63	28.32	FALSE	FALSE	FALSE	2	43.9386	0.0610951	-1.93829	1.99938	2010-01-02 02:49:31
NFASC0010	ctl	m	63	28.32	FALSE	FALSE	FALSE	2	44.4375	-0.521802	-2.31445	1.79264	2010-01-02 02:50:01
NFASC0010	ctl	m	63	28.32	FALSE	FALSE	FALSE	2	44.1099	-0.317331	-2.29561	1.97828	2010-01-02 02:50:31
NFASC0010	ctl	m	63	28.32	FALSE	FALSE	FALSE	2	44.3943	0.87054	-1.13722	2.00776	2010-01-02 02:51:01
NFASC0010	ctl	m	63	28.32	FALSE	FALSE	FALSE	2	47.6345	2.28073	0.358374	1.92235	2010-01-02 02:51:31
NFASC0010	ctl	m	63	28.32	FALSE	TRUE	FALSE	2	48.1373	1.24697	-0.616612	1.86359	2010-01-02 02:52:01
NFASC0010	ctl	m	63	28.32	FALSE	FALSE	FALSE	2	44.0787	-0.405895	-2.26356	1.85766	2010-01-02 02:52:31
NFASC0010	ctl	m	63	28.32	FALSE	TRUE	FALSE	2	44.1956	-0.852471	-2.79281	1.94034	2010-01-02 02:53:01
NFASC0010	ctl	m	63	28.32	FALSE	TRUE	FALSE	2	45.0678	-1.28475	-2.73804	1.45329	2010-01-02 02:53:31
NFASC0010	ctl	m	63	28.32	FALSE	FALSE	FALSE	2	44.4962	-0.338106	-2.33758	1.99947	2010-01-02 02:54:01
NFASC0010	ctl	m	63	28.32	FALSE	FALSE	FALSE	2	43.8964	1.23782	-0.787436	2.02526	2010-01-02 02:54:31
NFASC0010	ctl	m	63	28.32	FALSE	FALSE	FALSE	2	44.802	1.05058	-1.0231	2.07367	2010-01-02 02:55:01
NFASC0010	ctl	m	63	28.32	FALSE	FALSE	FALSE	2	44.7445	-0.196222	-2.62096	2.42474	2010-01-02 02:55:31
NFASC0010	ctl	m	63	28.32	FALSE	FALSE	FALSE	2	45.5825	-0.575791	-1.60774	1.03195	2010-01-02 02:56:01
NFASC0010	ctl	m	63	28.32	FALSE	FALSE	FALSE	2	44.4497	-0.213552	-0.517028	0.303476	2010-01-02 02:56:31
NFASC0010	ctl	m	63	28.32	FALSE	FALSE	FALSE	2	44.553	-0.698743	-1.56222	0.863478	2010-01-02 02:57:01
NFASC0010	ctl	m	63	28.32	FALSE	FALSE	FALSE	2	44.5552	-1.14658	-2.77344	1.62685	2010-01-02 02:57:31
NFASC0010	ctl	m	63	28.32	FALSE	FALSE	FALSE	2	44.8485	-0.790011	-2.75703	1.96702	2010-01-02 02:58:01
NFASC0010	ctl	m	63	28.32	FALSE	FALSE	FALSE	REM	45.6777	-1.67622	-3.21356	1.53735	2010-01-02 02:58:31
NFASC0010	ctl	m	63	28.32	FALSE	FALSE	FALSE	REM	46.4767	0.810619	-0.806361	1.61698	2010-01-02 02:59:01
NFASC0010	ctl	m	63	28.32	FALSE	FALSE	FALSE	REM	44.9192	2.19801	1.25516	0.942853	2010-01-02 02:59:31
NFASC0010	ctl	m	63	28.32	FALSE	FALSE	FALSE	REM	44.6139	1.3598	0.806788	0.553008	2010-01-02 03:00:01
NFASC0010	ctl	m	63	28.32	FALSE	FALSE	FALSE	REM	43.9505	-0.167898	-0.741246	0.573348	2010-01-02 03:00:31
NFASC0010	ctl	m	63	28.32	FALSE	FALSE	FALSE	REM	45.3896	0.164497	1.05939	-0.894889	2010-01-02 03:01:01
NFASC0010	ctl	m	63	28.32	FALSE	FALSE	FALSE	REM	44.96	-0.158492	0.620469	-0.778961	2010-01-02 03:01:31
NFASC0010	ctl	m	63	28.32	FALSE	FALSE	FALSE	REM	46.2849	-0.652831	-2.35032	1.69749	2010-01-02 03:02:01
NFASC0010	ctl	m	63	28.32	FALSE	FALSE	FALSE	REM	45.6859	-0.657355	-2.7022	2.04484	2010-01-02 03:02:31
NFASC0010	ctl	m	63	28.32	FALSE	FALSE	FALSE	REM	44.7412	-1.49714	-3.46852	1.97139	2010-01-02 03:03:01
NFASC0010	ctl	m	63	28.32	FALSE	FALSE	FALSE	REM	45.0556	-3.45447	-4.0834	0.628933	2010-01-02 03:03:31
NFASC0010	ctl	m	63	28.32	FALSE	FALSE	FALSE	REM	46.0562	-2.87646	-4.46029	1.58383	2010-01-02 03:04:01
NFASC0010	ctl	m	63	28.32	FALSE	FALSE	FALSE	REM	46.3926	-1.44029	-4.18567	2.74538	2010-01-02 03:04:31
NFASC0010	ctl	m	63	28.32	FALSE	FALSE	FALSE	REM	46.0194	0.794394	-2.30992	3.10432	2010-01-02 03:05:01
NFASC0010	ctl	m	63	28.32	FALSE	FALSE	FALSE	REM	45.7179	0.444558	-2.19723	2.64179	2010-01-02 03:05:31
NFASC0010	ctl	m	63	28.32	FALSE	FALSE	FALSE	REM	46.0649	-2.74173	-3.69788	0.956154	2010-01-02 03:06:01
NFASC0010	ctl	m	63	28.32	FALSE	FALSE	FALSE	REM	44.1409	0.707395	-0.662948	1.37034	2010-01-02 03:06:31
NFASC0010	ctl	m	63	28.32	FALSE	FALSE	FALSE	REM	59.9062	2.76848	1.39076	1.37772	2010-01-02 03:07:01
NFASC0010	ctl	m	63	28.32	FALSE	FALSE	FALSE	REM	57.1395	2.72639	1.88848	0.83791	2010-01-02 03:07:31
NFASC0010	ctl	m	63	28.32	FALSE	FALSE	FALSE	REM	51.8927	2.06448	1.85381	0.21067	2010-01-02 03:08:01
NFASC0010	ctl	m	63	28.32	FALSE	FALSE	FALSE	REM	47.3773	0.334542	-0.308293	0.642835	2010-01-02 03:08:31
NFASC0010	ctl	m	63	28.32	FALSE	FALSE	FALSE	REM	44.5945	-1.62308	-2.76163	1.13854	2010-01-02 03:09:01
NFASC0010	ctl	m	63	28.32	FALSE	FALSE	FALSE	REM	44.4518	-3.0686	-3.22615	0.157548	2010-01-02 03:09:31
NFASC0010	ctl	m	63	28.32	FALSE	FALSE	FALSE	REM	44.0149	-1.02798	-1.67334	0.64536	2010-01-02 03:10:01
NFASC0010	ctl	m	63	28.32	FALSE	FALSE	FALSE	REM	45.448	0.84634	0.907936	-0.0615957	2010-01-02 03:10:31
NFASC0010	ctl	m	63	28.32	FALSE	FALSE	FALSE	REM	44.6313	0.56679	0.689139	-0.122349	2010-01-02 03:11:01
NFASC0010	ctl	m	63	28.32	FALSE	FALSE	FALSE	REM	44.8199	-2.63979	-2.64368	0.00388841	2010-01-02 03:11:31
NFASC0010	ctl	m	63	28.32	FALSE	FALSE	FALSE	REM	46.3618	-3.48747	-3.79673	0.309257	2010-01-02 03:12:01
NFASC0010	ctl	m	63	28.32	FALSE	FALSE	FALSE	REM	46.6801	-1.14684	-2.57378	1.42694	2010-01-02 03:12:31
NFASC0010	ctl	m	63	28.32	FALSE	FALSE	FALSE	REM	46.9016	1.96278	0.611395	1.35139	2010-01-02 03:13:01
NFASC0010	ctl	m	63	28.32	FALSE	FALSE	FALSE	REM	50.2391	2.13468	0.777764	1.35691	2010-01-02 03:13:31
NFASC0010	ctl	m	63	28.32	FALSE	FALSE	FALSE	REM	45.4131	-0.343632	-1.6986	1.35497	2010-01-02 03:14:01
NFASC0010	ctl	m	63	28.32	FALSE	FALSE	FALSE	REM	45.3126	-2.13877	-2.75453	0.615762	2010-01-02 03:14:31
NFASC0010	ctl	m	63	28.32	FALSE	FALSE	FALSE	REM	45.7458	-1.72507	-2.97636	1.25129	2010-01-02 03:15:01
NFASC0010	ctl	m	63	28.32	FALSE	FALSE	FALSE	REM	45.1006	-2.163	-3.08719	0.924193	2010-01-02 03:15:31
NFASC0010	ctl	m	63	28.32	FALSE	FALSE	FALSE	REM	44.5168	-1.83333	-3.3034	1.47007	2010-01-02 03:16:01
NFASC0010	ctl	m	63	28.32	FALSE	FALSE	FALSE	REM	46.0576	-0.25586	-3.01022	2.75436	2010-01-02 03:16:31
NFASC0010	ctl	m	63	28.32	FALSE	FALSE	FALSE	REM	46.0131	-1.09727	-3.22585	2.12858	2010-01-02 03:17:01
NFASC0010	ctl	m	63	28.32	FALSE	TRUE	FALSE	REM	43.613	-2.70019	-3.17214	0.471949	2010-01-02 03:17:31
NFASC0010	ctl	m	63	28.32	FALSE	FALSE	FALSE	REM	44.4258	-3.29965	-2.677	-0.62265	2010-01-02 03:18:01
NFASC0010	ctl	m	63	28.32	FALSE	FALSE	FALSE	REM	45.547	-3.19304	-2.70068	-0.49236	2010-01-02 03:18:31
NFASC0010	ctl	m	63	28.32	FALSE	FALSE	FALSE	REM	44.9366	0.424614	0.568377	-0.143763	2010-01-02 03:19:01
NFASC0010	ctl	m	63	28.32	FALSE	FALSE	FALSE	REM	50.6193	1.28018	1.30968	-0.0294997	2010-01-02 03:19:31
NFASC0010	ctl	m	63	28.32	FALSE	FALSE	FALSE	REM	44.9005	-0.611346	-0.744335	0.132989	2010-01-02 03:20:01
NFASC0010	ctl	m	63	28.32	FALSE	FALSE	FALSE	REM	44.9186	-2.32589	-2.51975	0.193852	2010-01-02 03:20:31
NFASC0010	ctl	m	63	28.32	FALSE	FALSE	FALSE	REM	44.1615	-2.28082	-2.95089	0.670069	2010-01-02 03:21:01
NFASC0010	ctl	m	63	28.32	FALSE	FALSE	FALSE	REM	44.2807	-0.482886	-2.4478	1.96491	2010-01-02 03:21:31
NFASC0010	ctl	m	63	28.32	FALSE	FALSE	FALSE	REM	44.0424	-0.501172	-1.42192	0.920749	2010-01-02 03:22:01
NFASC0010	ctl	m	63	28.32	FALSE	FALSE	FALSE	REM	43.6552	1.2685	0.815232	0.453264	2010-01-02 03:22:31
NFASC0010	ctl	m	63	28.32	FALSE	FALSE	FALSE	REM	44.8365	0.757295	0.299882	0.457413	2010-01-02 03:23:01
NFASC0010	ctl	m	63	28.32	FALSE	FALSE	FALSE	REM	45.9613	-2.10128	-2.83346	0.732182	2010-01-02 03:23:31
NFASC0010	ctl	m	63	28.32	FALSE	FALSE	FALSE	REM	45.4447	-0.447053	-2.85077	2.40371	2010-01-02 03:24:01
NFASC0010	ctl	m	63	28.32	FALSE	FALSE	FALSE	REM	44.9668	-0.703723	-3.00044	2.29672	2010-01-02 03:24:31
NFASC0010	ctl	m	63	28.32	FALSE	FALSE	FALSE	REM	46.3656	-0.797619	-2.4959	1.69828	2010-01-02 03:25:01
NFASC0010	ctl	m	63	28.32	FALSE	FALSE	FALSE	REM	44.2447	-1.94736	-2.8376	0.89024	2010-01-02 03:25:31
NFASC0010	ctl	m	63	28.32	FALSE	FALSE	FALSE	REM	44.5405	-2.82373	-2.85897	0.0352357	2010-01-02 03:26:01
NFASC0010	ctl	m	63	28.32	FALSE	FALSE	FALSE	REM	45.256	0.787912	0.365545	0.422366	2010-01-02 03:26:31
NFASC0010	ctl	m	63	28.32	FALSE	FALSE	FALSE	REM	44.0389	1.2439	0.88579	0.358105	2010-01-02 03:27:01
NFASC0010	ctl	m	63	28.32	FALSE	FALSE	FALSE	REM	44.919	-0.964116	-1.28287	0.318755	2010-01-02 03:27:31
NFASC0010	ctl	m	63	28.32	FALSE	FALSE	FALSE	REM	45.3687	-0.287882	0.624761	-0.912643	2010-01-02 03:28:01
NFASC0010	ctl	m	63	28.32	FALSE	FALSE	FALSE	Wake	62.0844	0.967782	1.21081	-0.243027	2010-01-02 03:28:31
NFASC0010	ctl	m	63	28.32	FALSE	FALSE	FALSE	1	46.181	0.824439	0.320923	0.503515	2010-01-02 03:29:01
NFASC0010	ctl	m	63	28.32	FALSE	FALSE	FALSE	1	43.4486	-0.546487	-1.47521	0.928726	2010-01-02 03:29:31
NFASC0010	ctl	m	63	28.32	FALSE	FALSE	FALSE	1	44.3603	-1.16059	-2.52878	1.36819	2010-01-02 03:30:01
NFASC0010	ctl	m	63	28.32	FALSE	FALSE	FALSE	1	45.7625	-1.05587	-2.56851	1.51264	2010-01-02 03:30:31
NFASC0010	ctl	m	63	28.32	FALSE	FALSE	FALSE	2	49.098	0.222984	-2.5738	2.79679	2010-01-02 03:31:01
NFASC0010	ctl	m	63	28.32	FALSE	FALSE	TRUE	1	45.0394	-0.522443	-2.25351	1.73107	2010-01-02 03:31:31
NFASC0010	ctl	m	63	28.32	FALSE	FALSE	FALSE	2	45.9181	-1.07327	-2.25028	1.17701	2010-01-02 03:32:01
NFASC0010	ctl	m	63	28.32	FALSE	FALSE	FALSE	2	46.3389	-0.154189	-2.58887	2.43468	2010-01-02 03:32:31
NFASC0010	ctl	m	63	28.32	FALSE	FALSE	FALSE	2	45.7539	-0.936978	-2.29402	1.35704	2010-01-02 03:33:01
NFASC0010	ctl	m	63	28.32	FALSE	FALSE	FALSE	2	46.088	-0.682168	-2.57659	1.89442	2010-01-02 03:33:31
NFASC0010	ctl	m	63	28.32	FALSE	FALSE	FALSE	2	45.0555	-1.0542	-2.59173	1.53753	2010-01-02 03:34:01
NFASC0010	ctl	m	63	28.32	FALSE	FALSE	FALSE	2	44.1022	-0.292494	-2.24017	1.94768	2010-01-02 03:34:31
NFASC0010	ctl	m	63	28.32	FALSE	FALSE	FALSE	2	45.3589	-0.712126	-2.47392	1.76179	2010-01-02 03:35:01
NFASC0010	ctl	m	63	28.32	FALSE	FALSE	FALSE	2	45.1882	-0.990341	-2.72711	1.73677	2010-01-02 03:35:31
NFASC0010	ctl	m	63	28.32	FALSE	FALSE	FALSE	2	45.7741	0.0280042	-1.69358	1.72158	2010-01-02 03:36:01
NFASC0010	ctl	m	63	28.32	FALSE	FALSE	FALSE	Wake	46.9738	1.34297	1.39225	-0.0492823	2010-01-02 03:36:31
NFASC0010	ctl	m	63	28.32	FALSE	FALSE	FALSE	Wake	61.0995	2.59561	1.89654	0.699066	2010-01-02 03:37:01
NFASC0010	ctl	m	63	28.32	FALSE	FALSE	FALSE	Wake	71.4113	2.56353	0.595093	1.96844	2010-01-02 03:37:31
NFASC0010	ctl	m	63	28.32	FALSE	FALSE	FALSE	Wake	86.5072	0.716815	-0.268795	0.98561	2010-01-02 03:38:01
NFASC0010	ctl	m	63	28.32	FALSE	FALSE	FALSE	Wake	94.601	1.03432	-0.484703	1.51903	2010-01-02 03:38:31
NFASC0010	ctl	m	63	28.32	FALSE	FALSE	FALSE	Wake	70.3859	1.77802	-1.31666	3.09467	2010-01-02 03:39:01
NFASC0010	ctl	m	63	28.32	FALSE	FALSE	FALSE	Wake	59.0848	0.75476	-0.876878	1.63164	2010-01-02 03:39:31
NFASC0010	ctl	m	63	28.32	FALSE	FALSE	FALSE	Wake	48.8728	-0.0766759	-1.38641	1.30974	2010-01-02 03:40:01
NFASC0010	ctl	m	63	28.32	FALSE	FALSE	FALSE	Wake	48.9428	0.315249	-1.51896	1.83421	2010-01-02 03:40:31
NFASC0010	ctl	m	63	28.32	FALSE	FALSE	FALSE	Wake	43.284	0.0943097	-1.33302	1.42733	2010-01-02 03:41:01
NFASC0010	ctl	m	63	28.32	FALSE	FALSE	FALSE	Wake	45.652	0.442954	-1.51154	1.95449	2010-01-02 03:41:31
NFASC0010	ctl	m	63	28.32	FALSE	FALSE	FALSE	Wake	44.313	-0.767375	-1.69114	0.923761	2010-01-02 03:42:01
NFASC0010	ctl	m	63	28.32	FALSE	FALSE	FALSE	Wake	44.3756	-1.75285	-1.83534	0.0824888	2010-01-02 03:42:31
NFASC0010	ctl	m	63	28.32	FALSE	FALSE	FALSE	1	42.6922	-1.1148	-1.79987	0.68507	2010-01-02 03:43:01
NFASC0010	ctl	m	63	28.32	FALSE	FALSE	FALSE	1	40.7967	0.485077	-1.7749	2.25998	2010-01-02 03:43:31
NFASC0010	ctl	m	63	28.32	FALSE	FALSE	FALSE	Wake	46.9628	0.826979	-2.14217	2.96915	2010-01-02 03:44:01
NFASC0010	ctl	m	63	28.32	FALSE	FALSE	FALSE	Wake	44.2389	-0.718383	-2.39337	1.67499	2010-01-02 03:44:31
NFASC0010	ctl	m	63	28.32	FALSE	FALSE	FALSE	Wake	44.55	-1.43565	-2.01283	0.577177	2010-01-02 03:45:01
NFASC0010	ctl	m	63	28.32	FALSE	FALSE	FALSE	1	41.9857	-1.42101	-1.78064	0.359631	2010-01-02 03:45:31
NFASC0010	ctl	m	63	28.32	FALSE	FALSE	FALSE	1	42.2747	-0.421716	-1.8579	1.43618	2010-01-02 03:46:01
NFASC0010	ctl	m	63	28.32	FALSE	FALSE	FALSE	2	41.7986	-0.658514	-1.97436	1.31585	2010-01-02 03:46:31
NFASC0010	ctl	m	63	28.32	FALSE	FALSE	FALSE	2	42.4713	-0.879694	-1.9342	1.05451	2010-01-02 03:47:01
NFASC0010	ctl	m	63	28.32	FALSE	FALSE	FALSE	2	42.3625	0.894495	-1.76972	2.66422	2010-01-02 03:47:31
NFASC0010	ctl	m	63	28.32	FALSE	FALSE	FALSE	2	40.6982	1.08289	-1.32201	2.4049	2010-01-02 03:48:01
NFASC0010	ctl	m	63	28.32	FALSE	FALSE	FALSE	2	40.9437	-0.33986	-1.00177	0.661907	2010-01-02 03:48:31
NFASC0010	ctl	m	63	28.32	FALSE	FALSE	FALSE	2	42.0656	-1.39263	-1.62567	0.233035	2010-01-02 03:49:01
NFASC0010	ctl	m	63	28.32	FALSE	FALSE	FALSE	2	40.9641	-0.391666	-1.45171	1.06004	2010-01-02 03:49:31
NFASC0010	ctl	m	63	28.32	FALSE	FALSE	FALSE	2	43.3127	-0.212674	-1.46365	1.25098	2010-01-02 03:50:01
NFASC0010	ctl	m	63	28.32	FALSE	FALSE	FALSE	2	42.2782	0.0195085	-1.49388	1.51339	2010-01-02 03:50:31
NFASC0010	ctl	m	63	28.32	FALSE	FALSE	FALSE	2	41.9832	-0.196733	-1.80752	1.61079	2010-01-02 03:51:01
NFASC0010	ctl	m	63	28.32	FALSE	FALSE	TRUE	1	44.4973	0.0888347	-1.67831	1.76714	2010-01-02 03:51:31
NFASC0010	ctl	m	63	28.32	FALSE	FALSE	FALSE	2	43.0644	-0.506767	-1.58641	1.07964	2010-01-02 03:52:01
NFASC0010	ctl	m	63	28.32	FALSE	FALSE	FALSE	2	42.3076	-0.613708	-1.67649	1.06278	2010-01-02 03:52:31
NFASC0010	ctl	m	63	28.32	FALSE	FALSE	TRUE	1	43.9041	-0.481914	-1.75066	1.26874	2010-01-02 03:53:01
NFASC0010	ctl	m	63	28.32	FALSE	FALSE	FALSE	2	42.0738	-0.155999	-1.67932	1.52332	2010-01-02 03:53:31
NFASC0010	ctl	m	63	28.32	FALSE	FALSE	FALSE	2	44.884	0.750661	-1.87132	2.62198	2010-01-02 03:54:01
NFASC0010	ctl	m	63	28.32	FALSE	TRUE	TRUE	1	42.3768	-0.0108992	-2.1975	2.18661	2010-01-02 03:54:31
NFASC0010	ctl	m	63	28.32	FALSE	FALSE	FALSE	1	42.7873	-0.388357	-1.79408	1.40572	2010-01-02 03:55:01
NFASC0010	ctl	m	63	28.32	FALSE	FALSE	FALSE	2	43.1041	-0.166929	-1.66648	1.49956	2010-01-02 03:55:31
NFASC0010	ctl	m	63	28.32	FALSE	FALSE	TRUE	1	42.7206	0.515634	-1.40096	1.9166	2010-01-02 03:56:01
NFASC0010	ctl	m	63	28.32	FALSE	FALSE	FALSE	2	42.2961	-0.111658	-1.43902	1.32736	2010-01-02 03:56:31
NFASC0010	ctl	m	63	28.32	FALSE	FALSE	FALSE	2	41.3312	0.409789	-1.38151	1.79129	2010-01-02 03:57:01
NFASC0010	ctl	m	63	28.32	FALSE	FALSE	FALSE	2	43.2355	-0.565071	-1.27422	0.709146	2010-01-02 03:57:31
NFASC0010	ctl	m	63	28.32	FALSE	TRUE	FALSE	2	41.9681	-0.319049	-1.12955	0.810497	2010-01-02 03:58:01
NFASC0010	ctl	m	63	28.32	FALSE	TRUE	FALSE	2	42.7546	0.223543	-0.686152	0.909695	2010-01-02 03:58:31
NFASC0010	ctl	m	63	28.32	FALSE	TRUE	FALSE	2	41.4209	0.380352	-0.365644	0.745996	2010-01-02 03:59:01
NFASC0010	ctl	m	63	28.32	FALSE	TRUE	FALSE	2	44.4921	0.388319	0.658504	-0.270185	2010-01-02 03:59:31
NFASC0010	ctl	m	63	28.32	FALSE	FALSE	TRUE	1	41.6955	0.572786	-0.0861681	0.658954	2010-01-02 04:00:01
NFASC0010	ctl	m	63	28.32	FALSE	FALSE	FALSE	2	43.4796	-0.728401	-1.29146	0.563056	2010-01-02 04:00:31
NFASC0010	ctl	m	63	28.32	FALSE	FALSE	FALSE	2	44.1698	-0.640877	-1.25502	0.614143	2010-01-02 04:01:01
NFASC0010	ctl	m	63	28.32	FALSE	FALSE	FALSE	2	42.8723	-0.876758	-1.31584	0.439078	2010-01-02 04:01:31
NFASC0010	ctl	m	63	28.32	FALSE	FALSE	FALSE	2	42.938	-1.65512	-1.67323	0.0181146	2010-01-02 04:02:01
NFASC0010	ctl	m	63	28.32	FALSE	FALSE	FALSE	2	43.1918	-1.44851	-1.76773	0.31922	2010-01-02 04:02:31
NFASC0010	ctl	m	63	28.32	FALSE	FALSE	FALSE	2	43.4397	-0.670877	-1.65386	0.982983	2010-01-02 04:03:01
NFASC0010	ctl	m	63	28.32	FALSE	FALSE	FALSE	2	43.9419	-1.24136	-1.30637	0.0650115	2010-01-02 04:03:31
NFASC0010	ctl	m	63	28.32	FALSE	FALSE	FALSE	2	43.7909	-1.58104	-1.38786	-0.193189	2010-01-02 04:04:01
NFASC0010	ctl	m	63	28.32	FALSE	FALSE	FALSE	2	43.1024	-2.28092	-1.40031	-0.880609	2010-01-02 04:04:31
NFASC0010	ctl	m	63	28.32	FALSE	FALSE	FALSE	2	44.7745	-2.63919	-1.36853	-1.27066	2010-01-02 04:05:01
NFASC0010	ctl	m	63	28.32	FALSE	FALSE	FALSE	2	45.5277	-1.90233	-1.24226	-0.66007	2010-01-02 04:05:31
NFASC0010	ctl	m	63	28.32	FALSE	FALSE	FALSE	2	44.6325	-2.22803	-1.11142	-1.11661	2010-01-02 04:06:01
NFASC0010	ctl	m	63	28.32	FALSE	FALSE	FALSE	2	45.5928	-2.05331	-1.33461	-0.718693	2010-01-02 04:06:31
NFASC0010	ctl	m	63	28.32	FALSE	FALSE	FALSE	2	45.3622	-1.64527	-1.256	-0.389269	2010-01-02 04:07:01
NFASC0010	ctl	m	63	28.32	FALSE	FALSE	FALSE	2	46.0016	-1.35406	-1.22207	-0.131991	2010-01-02 04:07:31
NFASC0010	ctl	m	63	28.32	FALSE	FALSE	FALSE	2	45.2846	-1.06903	-1.05472	-0.0143143	2010-01-02 04:08:01
NFASC0010	ctl	m	63	28.32	FALSE	FALSE	FALSE	2	44.4471	-1.29612	-1.00986	-0.286265	2010-01-02 04:08:31
NFASC0010	ctl	m	63	28.32	FALSE	FALSE	FALSE	2	44.6998	-1.51973	-1.3164	-0.203339	2010-01-02 04:09:01
NFASC0010	ctl	m	63	28.32	FALSE	FALSE	FALSE	2	45.649	-1.45629	-1.37239	-0.0838963	2010-01-02 04:09:31
NFASC0010	ctl	m	63	28.32	FALSE	FALSE	FALSE	2	45.2425	-1.55661	-1.1346	-0.422006	2010-01-02 04:10:01
NFASC0010	ctl	m	63	28.32	FALSE	FALSE	FALSE	2	47.2047	-0.863532	-1.43607	0.572541	2010-01-02 04:10:31
NFASC0010	ctl	m	63	28.32	FALSE	FALSE	FALSE	2	44.3877	-0.914742	-2.20673	1.29199	2010-01-02 04:11:01
NFASC0010	ctl	m	63	28.32	FALSE	FALSE	FALSE	2	45.5718	-2.02829	-2.04601	0.0177145	2010-01-02 04:11:31
NFASC0010	ctl	m	63	28.32	FALSE	FALSE	FALSE	2	45.6741	-1.04594	-0.318719	-0.727225	2010-01-02 04:12:01
NFASC0010	ctl	m	63	28.32	FALSE	FALSE	FALSE	2	46.3018	-0.280084	0.794123	-1.07421	2010-01-02 04:12:31
NFASC0010	ctl	m	63	28.32	FALSE	FALSE	FALSE	2	45.812	-1.23251	-0.472775	-0.759734	2010-01-02 04:13:01
NFASC0010	ctl	m	63	28.32	FALSE	FALSE	FALSE	2	45.2309	-1.33279	-1.22755	-0.105243	2010-01-02 04:13:31
NFASC0010	ctl	m	63	28.32	FALSE	FALSE	FALSE	2	45.9302	-1.16893	-1.05532	-0.113605	2010-01-02 04:14:01
NFASC0010	ctl	m	63	28.32	FALSE	FALSE	FALSE	2	44.0979	-1.1044	-0.964589	-0.13981	2010-01-02 04:14:31
NFASC0010	ctl	m	63	28.32	FALSE	FALSE	FALSE	2	45.4906	-1.83671	-1.30494	-0.531779	2010-01-02 04:15:01
NFASC0010	ctl	m	63	28.32	FALSE	FALSE	FALSE	2	46.2505	-2.35131	-1.28551	-1.0658	2010-01-02 04:15:31
NFASC0010	ctl	m	63	28.32	FALSE	FALSE	FALSE	2	46.0428	-1.91719	-0.878345	-1.03884	2010-01-02 04:16:01
NFASC0010	ctl	m	63	28.32	FALSE	FALSE	FALSE	2	45.4753	-2.40746	-1.08406	-1.3234	2010-01-02 04:16:31
NFASC0010	ctl	m	63	28.32	FALSE	FALSE	FALSE	2	47.3373	-2.19086	-1.38246	-0.808403	2010-01-02 04:17:01
NFASC0010	ctl	m	63	28.32	FALSE	FALSE	FALSE	2	45.6518	-3.09169	-1.01465	-2.07704	2010-01-02 04:17:31
NFASC0010	ctl	m	63	28.32	FALSE	FALSE	FALSE	2	46.4203	-2.1288	-1.20068	-0.928122	2010-01-02 04:18:01
NFASC0010	ctl	m	63	28.32	FALSE	FALSE	FALSE	2	46.5302	-1.90267	-1.38302	-0.519649	2010-01-02 04:18:31
NFASC0010	ctl	m	63	28.32	FALSE	FALSE	FALSE	2	47.3497	-2.05627	-1.36039	-0.695879	2010-01-02 04:19:01
NFASC0010	ctl	m	63	28.32	FALSE	FALSE	FALSE	2	47.3211	-0.815383	-1.20956	0.394172	2010-01-02 04:19:31
NFASC0010	ctl	m	63	28.32	FALSE	FALSE	FALSE	2	47.3124	0.296468	-1.36168	1.65815	2010-01-02 04:20:01
NFASC0010	ctl	m	63	28.32	FALSE	TRUE	FALSE	2	44.4913	0.00677698	-1.55946	1.56623	2010-01-02 04:20:31
NFASC0010	ctl	m	63	28.32	FALSE	TRUE	FALSE	2	45.7607	-0.437157	-1.71358	1.27642	2010-01-02 04:21:01
NFASC0010	ctl	m	63	28.32	FALSE	TRUE	FALSE	2	46.7199	-0.501123	-1.71352	1.2124	2010-01-02 04:21:31
NFASC0010	ctl	m	63	28.32	FALSE	TRUE	FALSE	2	44.4883	-0.113684	-1.62111	1.50742	2010-01-02 04:22:01
NFASC0010	ctl	m	63	28.32	FALSE	TRUE	FALSE	2	47.033	-0.23168	-1.34754	1.11586	2010-01-02 04:22:31
NFASC0010	ctl	m	63	28.32	FALSE	TRUE	FALSE	2	42.367	-0.389862	-1.19195	0.802083	2010-01-02 04:23:01
NFASC0010	ctl	m	63	28.32	FALSE	TRUE	FALSE	2	45.4473	-0.428202	-1.47347	1.04526	2010-01-02 04:23:31
NFASC0010	ctl	m	63	28.32	FALSE	TRUE	FALSE	2	45.6111	-0.399791	-1.61054	1.21075	2010-01-02 04:24:01
NFASC0010	ctl	m	63	28.32	FALSE	TRUE	FALSE	2	44.6073	-0.654003	-1.45895	0.804948	2010-01-02 04:24:31
NFASC0010	ctl	m	63	28.32	FALSE	TRUE	FALSE	2	45.5075	-1.31748	-1.16812	-0.149354	2010-01-02 04:25:01
NFASC0010	ctl	m	63	28.32	FALSE	TRUE	FALSE	2	44.6881	-1.63322	-1.18659	-0.446627	2010-01-02 04:25:31
NFASC0010	ctl	m	63	28.32	FALSE	TRUE	FALSE	2	46.7427	-1.14548	-1.11285	-0.0326306	2010-01-02 04:26:01
NFASC0010	ctl	m	63	28.32	FALSE	TRUE	FALSE	2	46.1062	-1.7726	-1.22119	-0.551417	2010-01-02 04:26:31
NFASC0010	ctl	m	63	28.32	FALSE	TRUE	FALSE	2	46.5941	-2.66741	-1.46763	-1.19977	2010-01-02 04:27:01
NFASC0010	ctl	m	63	28.32	FALSE	FALSE	FALSE	2	47.3707	-2.61404	-1.20765	-1.40639	2010-01-02 04:27:31
NFASC0010	ctl	m	63	28.32	FALSE	FALSE	FALSE	2	46.5292	-2.58279	-1.21019	-1.3726	2010-01-02 04:28:01
NFASC0010	ctl	m	63	28.32	FALSE	FALSE	FALSE	2	46.1541	-2.36821	-1.10579	-1.26242	2010-01-02 04:28:31
NFASC0010	ctl	m	63	28.32	FALSE	FALSE	FALSE	2	47.0035	-1.7807	-1.27515	-0.505554	2010-01-02 04:29:01
NFASC0010	ctl	m	63	28.32	FALSE	FALSE	FALSE	2	47.8634	-1.45167	-1.48223	0.0305675	2010-01-02 04:29:31
NFASC0010	ctl	m	63	28.32	FALSE	FALSE	FALSE	2	46.9257	-1.41124	-1.17296	-0.238284	2010-01-02 04:30:01
NFASC0010	ctl	m	63	28.32	FALSE	FALSE	FALSE	2	46.8775	-1.52001	-1.16812	-0.351885	2010-01-02 04:30:31
NFASC0010	ctl	m	63	28.32	FALSE	FALSE	FALSE	2	47.0885	-2.07227	-1.21524	-0.857031	2010-01-02 04:31:01
NFASC0010	ctl	m	63	28.32	FALSE	FALSE	FALSE	2	46.7421	-2.15425	-1.34946	-0.80479	2010-01-02 04:31:31
NFASC0010	ctl	m	63	28.32	FALSE	FALSE	FALSE	2	47.3417	-2.0147	-1.46672	-0.547979	2010-01-02 04:32:01
NFASC0010	ctl	m	63	28.32	FALSE	FALSE	FALSE	2	47.8547	-0.862063	-1.31595	0.453885	2010-01-02 04:32:31
NFASC0010	ctl	m	63	28.32	FALSE	FALSE	FALSE	2	46.2448	0.0251803	-1.08557	1.11075	2010-01-02 04:33:01
NFASC0010	ctl	m	63	28.32	FALSE	TRUE	FALSE	2	46.6644	-0.0768918	-1.88809	1.8112	2010-01-02 04:33:31
NFASC0010	ctl	m	63	28.32	FALSE	FALSE	FALSE	2	45.664	-0.0162005	-1.58597	1.56977	2010-01-02 04:34:01
NFASC0010	ctl	m	63	28.32	FALSE	FALSE	FALSE	2	44.8036	0.159991	-1.48386	1.64385	2010-01-02 04:34:31
NFASC0010	ctl	m	63	28.32	FALSE	TRUE	FALSE	2	44.9009	-0.49202	-1.61194	1.11992	2010-01-02 04:35:01
NFASC0010	ctl	m	63	28.32	FALSE	TRUE	FALSE	2	47.362	-0.480587	-1.67986	1.19927	2010-01-02 04:35:31
NFASC0010	ctl	m	63	28.32	FALSE	TRUE	FALSE	2	46.4771	-0.141541	-1.63614	1.4946	2010-01-02 04:36:01
NFASC0010	ctl	m	63	28.32	FALSE	FALSE	FALSE	2	45.3372	-0.32616	-1.90153	1.57537	2010-01-02 04:36:31
NFASC0010	ctl	m	63	28.32	FALSE	FALSE	FALSE	2	45.2983	-2.02753	-1.98166	-0.0458708	2010-01-02 04:37:01
NFASC0010	ctl	m	63	28.32	FALSE	FALSE	FALSE	2	45.1625	-2.95484	-1.9888	-0.966043	2010-01-02 04:37:31
NFASC0010	ctl	m	63	28.32	FALSE	FALSE	FALSE	2	47.2227	-2.42494	-2.06003	-0.364914	2010-01-02 04:38:01
NFASC0010	ctl	m	63	28.32	FALSE	FALSE	FALSE	2	45.7421	-1.67815	-2.11985	0.441702	2010-01-02 04:38:31
NFASC0010	ctl	m	63	28.32	FALSE	FALSE	FALSE	REM	47.0303	-1.10223	-2.1864	1.08417	2010-01-02 04:39:01
NFASC0010	ctl	m	63	28.32	FALSE	FALSE	FALSE	REM	46.3157	-1.1598	-1.91746	0.757662	2010-01-02 04:39:31
NFASC0010	ctl	m	63	28.32	FALSE	FALSE	FALSE	REM	46.4538	-0.418307	-2.14909	1.73078	2010-01-02 04:40:01
NFASC0010	ctl	m	63	28.32	FALSE	FALSE	FALSE	REM	44.8266	-0.0333603	-1.02761	0.994253	2010-01-02 04:40:31
NFASC0010	ctl	m	63	28.32	FALSE	FALSE	FALSE	REM	46.4755	-1.35845	-1.35557	-0.00287457	2010-01-02 04:41:01
NFASC0010	ctl	m	63	28.32	FALSE	FALSE	FALSE	REM	47.2019	-1.75846	-2.59929	0.840834	2010-01-02 04:41:31
NFASC0010	ctl	m	63	28.32	FALSE	FALSE	FALSE	REM	49.9671	0.703345	-1.5303	2.23365	2010-01-02 04:42:01
NFASC0010	ctl	m	63	28.32	FALSE	FALSE	FALSE	REM	47.556	0.508202	-1.65637	2.16457	2010-01-02 04:42:31
NFASC0010	ctl	m	63	28.32	FALSE	FALSE	FALSE	REM	47.1081	-1.08575	-2.43731	1.35156	2010-01-02 04:43:01
NFASC0010	ctl	m	63	28.32	FALSE	FALSE	FALSE	REM	48.3738	0.432237	-2.53075	2.96299	2010-01-02 04:43:31
NFASC0010	ctl	m	63	28.32	FALSE	FALSE	FALSE	REM	45.5365	-0.102509	-2.40117	2.29866	2010-01-02 04:44:01
NFASC0010	ctl	m	63	28.32	FALSE	FALSE	FALSE	REM	45.0545	-3.12536	-2.40237	-0.72299	2010-01-02 04:44:31
NFASC0010	ctl	m	63	28.32	FALSE	FALSE	FALSE	REM	47.2806	-2.57245	-2.47644	-0.0960148	2010-01-02 04:45:01
NFASC0010	ctl	m	63	28.32	FALSE	FALSE	FALSE	REM	48.5437	-1.29942	-2.83276	1.53334	2010-01-02 04:45:31
NFASC0010	ctl	m	63	28.32	FALSE	FALSE	FALSE	REM	54.3643	0.28028	-1.97978	2.26006	2010-01-02 04:46:01
NFASC0010	ctl	m	63	28.32	FALSE	FALSE	FALSE	REM	48.5826	-0.560296	-1.7775	1.21721	2010-01-02 04:46:31
NFASC0010	ctl	m	63	28.32	FALSE	FALSE	FALSE	REM	46.9328	-3.55669	-2.37406	-1.18263	2010-01-02 04:47:01
NFASC0010	ctl	m	63	28.32	FALSE	FALSE	FALSE	REM	48.431	-3.29476	-2.81837	-0.476385	2010-01-02 04:47:31
NFASC0010	ctl	m	63	28.32	FALSE	FALSE	FALSE	REM	49.2898	-1.19849	-2.7394	1.54091	2010-01-02 04:48:01
NFASC0010	ctl	m	63	28.32	FALSE	FALSE	FALSE	REM	54.9553	0.259437	-2.22766	2.4871	2010-01-02 04:48:31
NFASC0010	ctl	m	63	28.32	FALSE	TRUE	FALSE	REM	48.5031	-0.0458659	-1.70199	1.65613	2010-01-02 04:49:01
NFASC0010	ctl	m	63	28.32	FALSE	TRUE	FALSE	REM	46.8623	-0.44284	-1.46192	1.01908	2010-01-02 04:49:31
NFASC0010	ctl	m	63	28.32	FALSE	TRUE	FALSE	REM	46.2082	-0.685953	-1.20161	0.515656	2010-01-02 04:50:01
NFASC0010	ctl	m	63	28.32	FALSE	TRUE	FALSE	REM	46.1795	-0.170468	-0.965875	0.795407	2010-01-02 04:50:31
NFASC0010	ctl	m	63	28.32	FALSE	TRUE	FALSE	REM	47.037	2.28121	1.403	0.878204	2010-01-02 04:51:01
NFASC0010	ctl	m	63	28.32	FALSE	TRUE	FALSE	REM	46.9461	1.99965	0.737547	1.26211	2010-01-02 04:51:31
NFASC0010	ctl	m	63	28.32	FALSE	TRUE	FALSE	REM	46.8777	0.0151841	-0.331369	0.346553	2010-01-02 04:52:01
NFASC0010	ctl	m	63	28.32	FALSE	TRUE	FALSE	REM	53.9601	0.415415	0.145485	0.269931	2010-01-02 04:52:31
NFASC0010	ctl	m	63	28.32	FALSE	TRUE	FALSE	REM	45.3872	-0.390616	-1.35584	0.965227	2010-01-02 04:53:01
NFASC0010	ctl	m	63	28.32	FALSE	TRUE	FALSE	REM	46.885	-0.319365	-1.96597	1.6466	2010-01-02 04:53:31
NFASC0010	ctl	m	63	28.32	FALSE	TRUE	FALSE	REM	46.0232	-0.367173	-2.08176	1.71459	2010-01-02 04:54:01
NFASC0010	ctl	m	63	28.32	FALSE	TRUE	FALSE	REM	45.9348	-0.0775508	-1.88876	1.8112	2010-01-02 04:54:31
NFASC0010	ctl	m	63	28.32	FALSE	TRUE	FALSE	REM	45.5188	-0.283743	-2.67368	2.38993	2010-01-02 04:55:01
NFASC0010	ctl	m	63	28.32	FALSE	TRUE	FALSE	REM	50.9285	0.78873	-0.48394	1.27267	2010-01-02 04:55:31
NFASC0010	ctl	m	63	28.32	FALSE	TRUE	FALSE	REM	45.8502	0.3244	0.605354	-0.280954	2010-01-02 04:56:01
NFASC0010	ctl	m	63	28.32	FALSE	FALSE	FALSE	REM	43.7064	-0.289524	-0.837272	0.547748	2010-01-02 04:56:31
NFASC0010	ctl	m	63	28.32	FALSE	FALSE	FALSE	REM	45.5376	-1.04089	-2.33467	1.29378	2010-01-02 04:57:01
NFASC0010	ctl	m	63	28.32	FALSE	FALSE	FALSE	REM	45.119	-1.69222	-2.23465	0.542424	2010-01-02 04:57:31
NFASC0010	ctl	m	63	28.32	FALSE	FALSE	FALSE	REM	46.1855	-1.63266	-2.0994	0.466744	2010-01-02 04:58:01
NFASC0010	ctl	m	63	28.32	FALSE	FALSE	FALSE	REM	46.2436	-1.62872	-2.08885	0.460123	2010-01-02 04:58:31
NFASC0010	ctl	m	63	28.32	FALSE	FALSE	FALSE	REM	45.0752	-2.90833	-1.99665	-0.91168	2010-01-02 04:59:01
NFASC0010	ctl	m	63	28.32	FALSE	FALSE	FALSE	REM	45.7085	-1.4753	-2.11395	0.63865	2010-01-02 04:59:31
NFASC0010	ctl	m	63	28.32	FALSE	FALSE	FALSE	REM	51.6918	0.469504	-1.92882	2.39832	2010-01-02 05:00:01
NFASC0010	ctl	m	63	28.32	FALSE	FALSE	FALSE	REM	46.8048	-0.289564	-1.60929	1.31972	2010-01-02 05:00:31
NFASC0010	ctl	m	63	28.32	FALSE	FALSE	FALSE	REM	43.8367	-3.07287	-2.10751	-0.965361	2010-01-02 05:01:01
NFASC0010	ctl	m	63	28.32	FALSE	FALSE	FALSE	REM	44.1034	-3.47354	-2.1623	-1.31124	2010-01-02 05:01:31
NFASC0010	ctl	m	63	28.32	FALSE	FALSE	FALSE	REM	46.1955	-4.18344	-2.44493	-1.73851	2010-01-02 05:02:01
NFASC0010	ctl	m	63	28.32	FALSE	FALSE	FALSE	REM	47.6771	-3.45691	-2.36053	-1.09638	2010-01-02 05:02:31
NFASC0010	ctl	m	63	28.32	FALSE	FALSE	FALSE	REM	46.9641	-1.27766	-2.30099	1.02333	2010-01-02 05:03:01
NFASC0010	ctl	m	63	28.32	FALSE	FALSE	FALSE	REM	50.3814	0.984921	-1.66834	2.65326	2010-01-02 05:03:31
NFASC0010	ctl	m	63	28.32	FALSE	FALSE	FALSE	REM	46.0243	0.585284	-1.63194	2.21722	2010-01-02 05:04:01
NFASC0010	ctl	m	63	28.32	FALSE	TRUE	FALSE	REM	46.6572	1.06112	-1.0139	2.07502	2010-01-02 05:04:31
NFASC0010	ctl	m	63	28.32	FALSE	FALSE	FALSE	REM	44.086	0.976482	-0.907232	1.88371	2010-01-02 05:05:01
NFASC0010	ctl	m	63	28.32	FALSE	FALSE	FALSE	REM	45.8022	0.644167	-1.73523	2.37939	2010-01-02 05:05:31
NFASC0010	ctl	m	63	28.32	FALSE	FALSE	FALSE	REM	46.6265	0.986936	-1.2955	2.28244	2010-01-02 05:06:01
NFASC0010	ctl	m	63	28.32	FALSE	FALSE	FALSE	REM	44.5225	-1.07899	-1.86195	0.78296	2010-01-02 05:06:31
NFASC0010	ctl	m	63	28.32	FALSE	FALSE	FALSE	REM	44.8756	-2.96383	-1.83659	-1.12724	2010-01-02 05:07:01
NFASC0010	ctl	m	63	28.32	FALSE	FALSE	FALSE	REM	46.0614	-2.6516	-2.53001	-0.121591	2010-01-02 05:07:31
NFASC0010	ctl	m	63	28.32	FALSE	FALSE	FALSE	REM	47.5399	-3.51489	-2.6387	-0.876191	2010-01-02 05:08:01
NFASC0010	ctl	m	63	28.32	FALSE	TRUE	FALSE	REM	48.2048	-3.82796	-2.52235	-1.30561	2010-01-02 05:08:31
NFASC0010	ctl	m	63	28.32	FALSE	TRUE	FALSE	REM	48.3243	-1.12184	-2.19292	1.07108	2010-01-02 05:09:01
NFASC0010	ctl	m	63	28.32	FALSE	FALSE	FALSE	REM	52.6138	1.13066	-1.84801	2.97867	2010-01-02 05:09:31
NFASC0010	ctl	m	63	28.32	FALSE	FALSE	FALSE	REM	47.1806	0.954357	-1.8798	2.83416	2010-01-02 05:10:01
NFASC0010	ctl	m	63	28.32	FALSE	FALSE	FALSE	REM	54.5326	0.453175	-1.80024	2.25341	2010-01-02 05:10:31
NFASC0010	ctl	m	63	28.32	FALSE	FALSE	FALSE	REM	45.8578	0.112167	-1.5626	1.67477	2010-01-02 05:11:01
NFASC0010	ctl	m	63	28.32	FALSE	FALSE	FALSE	REM	46.3569	0.141152	-2.12035	2.2615	2010-01-02 05:11:31
NFASC0010	ctl	m	63	28.32	FALSE	FALSE	FALSE	REM	44.0302	0.0444952	-2.05229	2.09679	2010-01-02 05:12:01
NFASC0010	ctl	m	63	28.32	FALSE	FALSE	FALSE	REM	44.7782	-0.638337	-1.82815	1.18982	2010-01-02 05:12:31
NFASC0010	ctl	m	63	28.32	FALSE	FALSE	FALSE	1	44.8839	-0.133714	-1.77478	1.64107	2010-01-02 05:13:01
NFASC0010	ctl	m	63	28.32	FALSE	FALSE	FALSE	2	43.4281	-0.515872	-1.43986	0.923992	2010-01-02 05:13:31
NFASC0010	ctl	m	63	28.32	FALSE	FALSE	FALSE	2	45.3303	-0.188851	-1.88519	1.69634	2010-01-02 05:14:01
NFASC0010	ctl	m	63	28.32	FALSE	FALSE	FALSE	2	44.4648	-0.25661	-1.96561	1.709	2010-01-02 05:14:31
NFASC0010	ctl	m	63	28.32	FALSE	FALSE	FALSE	2	45.0517	-0.85689	-1.81468	0.95779	2010-01-02 05:15:01
NFASC0010	ctl	m	63	28.32	FALSE	FALSE	FALSE	2	43.6126	-0.112878	-1.88138	1.7685	2010-01-02 05:15:31
NFASC0010	ctl	m	63	28.32	FALSE	TRUE	FALSE	2	44.6788	0.366655	-1.81831	2.18496	2010-01-02 05:16:01
NFASC0010	ctl	m	63	28.32	FALSE	TRUE	FALSE	2	44.9994	-0.941968	-1.97113	1.02916	2010-01-02 05:16:31
NFASC0010	ctl	m	63	28.32	FALSE	TRUE	FALSE	2	43.2825	-0.539654	-1.75198	1.21233	2010-01-02 05:17:01
NFASC0010	ctl	m	63	28.32	FALSE	TRUE	FALSE	2	43.7656	-0.754937	-1.57566	0.820727	2010-01-02 05:17:31
NFASC0010	ctl	m	63	28.32	FALSE	FALSE	FALSE	2	44.6788	-2.29621	-1.81333	-0.482875	2010-01-02 05:18:01
NFASC0010	ctl	m	63	28.32	FALSE	FALSE	FALSE	2	44.9807	-0.587239	-1.98617	1.39893	2010-01-02 05:18:31
NFASC0010	ctl	m	63	28.32	FALSE	FALSE	FALSE	2	43.8107	-0.00754842	-2.00019	1.99264	2010-01-02 05:19:01
NFASC0010	ctl	m	63	28.32	FALSE	TRUE	FALSE	2	45.0504	0.0699924	-2.26934	2.33934	2010-01-02 05:19:31
NFASC0010	ctl	m	63	28.32	FALSE	TRUE	FALSE	2	42.6431	-0.281249	-2.36909	2.08784	2010-01-02 05:20:01
NFASC0010	ctl	m	63	28.32	FALSE	FALSE	FALSE	2	44.2246	-2.47039	-1.95722	-0.513165	2010-01-02 05:20:31
NFASC0010	ctl	m	63	28.32	FALSE	FALSE	FALSE	2	43.7596	-3.22093	-2.28367	-0.937263	2010-01-02 05:21:01
NFASC0010	ctl	m	63	28.32	FALSE	FALSE	FALSE	2	44.112	-2.52316	-2.5627	0.0395469	2010-01-02 05:21:31
NFASC0010	ctl	m	63	28.32	FALSE	FALSE	FALSE	2	44.0616	-2.30301	-2.6603	0.357298	2010-01-02 05:22:01
NFASC0010	ctl	m	63	28.32	FALSE	FALSE	FALSE	2	44.9349	-1.96269	-2.55439	0.591695	2010-01-02 05:22:31
NFASC0010	ctl	m	63	28.32	FALSE	FALSE	FALSE	2	45.0736	-0.402405	-2.39628	1.99388	2010-01-02 05:23:01
NFASC0010	ctl	m	63	28.32	FALSE	FALSE	TRUE	1	46.0975	-0.510509	-2.31859	1.80808	2010-01-02 05:23:31
NFASC0010	ctl	m	63	28.32	FALSE	FALSE	FALSE	2	43.8607	-1.75169	-1.90394	0.15225	2010-01-02 05:24:01
NFASC0010	ctl	m	63	28.32	FALSE	FALSE	FALSE	2	43.9663	-0.731535	-2.35189	1.62036	2010-01-02 05:24:31
NFASC0010	ctl	m	63	28.32	FALSE	FALSE	FALSE	2	44.3841	-1.53605	-2.62018	1.08413	2010-01-02 05:25:01
NFASC0010	ctl	m	63	28.32	FALSE	FALSE	FALSE	2	44.3051	-2.32541	-2.25437	-0.0710472	2010-01-02 05:25:31
NFASC0010	ctl	m	63	28.32	FALSE	FALSE	FALSE	2	43.1718	-1.36849	-2.04022	0.671727	2010-01-02 05:26:01
NFASC0010	ctl	m	63	28.32	FALSE	FALSE	FALSE	2	43.7725	-1.64036	-2.2188	0.578434	2010-01-02 05:26:31
NFASC0010	ctl	m	63	28.32	FALSE	FALSE	FALSE	2	44.2537	-2.39697	-2.50947	0.112501	2010-01-02 05:27:01
NFASC0010	ctl	m	63	28.32	FALSE	FALSE	FALSE	2	43.8258	-2.3771	-2.43256	0.0554532	2010-01-02 05:27:31
NFASC0010	ctl	m	63	28.32	FALSE	FALSE	FALSE	2	44.8515	-1.69652	-2.19562	0.499094	2010-01-02 05:28:01
NFASC0010	ctl	m	63	28.32	FALSE	FALSE	FALSE	2	44.6045	-2.07529	-2.24224	0.166953	2010-01-02 05:28:31
NFASC0010	ctl	m	63	28.32	FALSE	FALSE	FALSE	2	44.1349	-2.24706	-2.32012	0.0730621	2010-01-02 05:29:01
NFASC0010	ctl	m	63	28.32	FALSE	FALSE	FALSE	2	44.0927	-1.54197	-2.21329	0.671327	2010-01-02 05:29:31
NFASC0010	ctl	m	63	28.32	FALSE	FALSE	FALSE	2	43.1606	-0.941045	-1.79589	0.854843	2010-01-02 05:30:01
NFASC0010	ctl	m	63	28.32	FALSE	FALSE	FALSE	2	44.963	-1.71452	-2.30513	0.590608	2010-01-02 05:30:31
NFASC0010	ctl	m	63	28.32	FALSE	FALSE	FALSE	2	44.3834	-1.44325	-2.49459	1.05135	2010-01-02 05:31:01
NFASC0010	ctl	m	63	28.32	FALSE	FALSE	FALSE	2	43.5278	-0.590085	-2.20937	1.61928	2010-01-02 05:31:31
NFASC0010	ctl	m	63	28.32	FALSE	FALSE	FALSE	2	44.74	-1.38974	-2.10833	0.718595	2010-01-02 05:32:01
NFASC0010	ctl	m	63	28.32	FALSE	FALSE	FALSE	2	43.9943	-1.95418	-1.98137	0.0271873	2010-01-02 05:32:31
NFASC0010	ctl	m	63	28.32	FALSE	FALSE	FALSE	2	43.605	-0.792371	-1.96933	1.17696	2010-01-02 05:33:01
NFASC0010	ctl	m	63	28.32	FALSE	FALSE	FALSE	2	44.9079	-1.40458	-2.1039	0.699318	2010-01-02 05:33:31
NFASC0010	ctl	m	63	28.32	FALSE	FALSE	FALSE	2	45.1974	-0.966795	-2.25379	1.287	2010-01-02 05:34:01
NFASC0010	ctl	m	63	28.32	FALSE	FALSE	FALSE	2	45.9398	-0.900147	-2.26587	1.36572	2010-01-02 05:34:31
NFASC0010	ctl	m	63	28.32	FALSE	FALSE	FALSE	2	45.4627	-1.28815	-2.16517	0.877022	2010-01-02 05:35:01
NFASC0010	ctl	m	63	28.32	FALSE	FALSE	FALSE	2	44.0282	-1.97472	-2.20818	0.233463	2010-01-02 05:35:31
NFASC0010	ctl	m	63	28.32	FALSE	FALSE	FALSE	2	44.436	-2.68248	-2.10505	-0.577438	2010-01-02 05:36:01
NFASC0010	ctl	m	63	28.32	FALSE	FALSE	FALSE	2	43.363	-2.46089	-2.22294	-0.237947	2010-01-02 05:36:31
NFASC0010	ctl	m	63	28.32	FALSE	FALSE	FALSE	2	44.5308	-2.38281	-2.20165	-0.181154	2010-01-02 05:37:01
NFASC0010	ctl	m	63	28.32	FALSE	FALSE	FALSE	2	45.4268	-1.50247	-2.19868	0.696207	2010-01-02 05:37:31
NFASC0010	ctl	m	63	28.32	FALSE	FALSE	FALSE	2	44.0428	-1.43284	-2.23287	0.800031	2010-01-02 05:38:01
NFASC0010	ctl	m	63	28.32	FALSE	FALSE	FALSE	2	44.7913	-1.73704	-2.48223	0.745182	2010-01-02 05:38:31
NFASC0010	ctl	m	63	28.32	FALSE	FALSE	FALSE	2	44.2303	-2.84912	-2.29026	-0.558863	2010-01-02 05:39:01
NFASC0010	ctl	m	63	28.32	FALSE	FALSE	FALSE	2	43.7532	-3.3182	-2.31438	-1.00381	2010-01-02 05:39:31
NFASC0010	ctl	m	63	28.32	FALSE	FALSE	FALSE	2	44.7424	-3.26458	-2.42256	-0.842016	2010-01-02 05:40:01
NFASC0010	ctl	m	63	28.32	FALSE	FALSE	FALSE	2	44.5633	-3.08815	-2.33013	-0.758024	2010-01-02 05:40:31
NFASC0010	ctl	m	63	28.32	FALSE	FALSE	FALSE	2	45.114	-2.37609	-1.97587	-0.400217	2010-01-02 05:41:01
NFASC0010	ctl	m	63	28.32	FALSE	FALSE	FALSE	2	44.0163	-1.36845	-1.73223	0.363773	2010-01-02 05:41:31
NFASC0010	ctl	m	63	28.32	FALSE	FALSE	FALSE	2	44.77	-1.80272	-1.85087	0.0481534	2010-01-02 05:42:01
NFASC0010	ctl	m	63	28.32	FALSE	FALSE	FALSE	2	44.7583	-1.78076	-1.97566	0.194898	2010-01-02 05:42:31
NFASC0010	ctl	m	63	28.32	FALSE	FALSE	FALSE	2	45.1355	-2.77379	-2.29273	-0.481056	2010-01-02 05:43:01
NFASC0010	ctl	m	63	28.32	FALSE	FALSE	FALSE	2	44.877	-3.01994	-2.30412	-0.715827	2010-01-02 05:43:31
NFASC0010	ctl	m	63	28.32	FALSE	FALSE	FALSE	3	45.2719	-2.59736	-2.29363	-0.303734	2010-01-02 05:44:01
NFASC0010	ctl	m	63	28.32	FALSE	FALSE	FALSE	3	43.5932	-1.42441	-1.98675	0.562341	2010-01-02 05:44:31
NFASC0010	ctl	m	63	28.32	FALSE	FALSE	FALSE	1	48.5111	-0.359465	-2.34202	1.98256	2010-01-02 05:45:01
NFASC0010	ctl	m	63	28.32	FALSE	FALSE	FALSE	1	49.9456	-0.30624	-2.36909	2.06285	2010-01-02 05:45:31
NFASC0010	ctl	m	63	28.32	FALSE	FALSE	FALSE	1	47.9124	-0.437203	-2.14806	1.71086	2010-01-02 05:46:01
NFASC0010	ctl	m	63	28.32	FALSE	FALSE	FALSE	1	54.4462	0.934091	-2.57087	3.50496	2010-01-02 05:46:31
NFASC0010	ctl	m	63	28.32	FALSE	FALSE	FALSE	1	52.6424	1.24617	-1.92381	3.16998	2010-01-02 05:47:01
NFASC0010	ctl	m	63	28.32	FALSE	FALSE	FALSE	2	42.7612	0.744315	-1.34542	2.08974	2010-01-02 05:47:31
NFASC0010	ctl	m	63	28.32	FALSE	FALSE	FALSE	2	44.3338	0.393325	-2.18551	2.57884	2010-01-02 05:48:01
NFASC0010	ctl	m	63	28.32	FALSE	FALSE	FALSE	2	43.9956	-0.676703	-1.77727	1.10056	2010-01-02 05:48:31
NFASC0010	ctl	m	63	28.32	FALSE	TRUE	FALSE	2	44.6578	0.0339182	-1.25583	1.28975	2010-01-02 05:49:01
NFASC0010	ctl	m	63	28.32	FALSE	TRUE	FALSE	2	44.8916	0.173617	-1.72059	1.89421	2010-01-02 05:49:31
NFASC0010	ctl	m	63	28.32	FALSE	TRUE	FALSE	2	46.6521	-0.0669414	-2.11007	2.04312	2010-01-02 05:50:01
NFASC0010	ctl	m	63	28.32	FALSE	TRUE	FALSE	2	45.3888	-0.242658	-1.39332	1.15066	2010-01-02 05:50:31
NFASC0010	ctl	m	63	28.32	FALSE	TRUE	FALSE	2	43.8201	-0.631507	-1.81979	1.18828	2010-01-02 05:51:01
NFASC0010	ctl	m	63	28.32	FALSE	TRUE	TRUE	1	45.4026	-0.348806	-2.66012	2.31131	2010-01-02 05:51:31
NFASC0010	ctl	m	63	28.32	FALSE	TRUE	FALSE	1	44.9875	-0.135304	-1.4045	1.26919	2010-01-02 05:52:01
NFASC0010	ctl	m	63	28.32	FALSE	TRUE	FALSE	Wake	48.8496	0.885832	1.40624	-0.520413	2010-01-02 05:52:31
NFASC0010	ctl	m	63	28.32	FALSE	FALSE	FALSE	Wake	64.8505	1.35437	1.32583	0.0285375	2010-01-02 05:53:01
NFASC0010	ctl	m	63	28.32	FALSE	FALSE	FALSE	Wake	54.1099	0.556984	-1.82511	2.38209	2010-01-02 05:53:31
NFASC0010	ctl	m	63	28.32	FALSE	FALSE	FALSE	1	47.7998	-0.336004	-2.99256	2.65655	2010-01-02 05:54:01
NFASC0010	ctl	m	63	28.32	FALSE	FALSE	FALSE	Wake	51.1166	-0.232878	-3.00629	2.77341	2010-01-02 05:54:31
NFASC0010	ctl	m	63	28.32	FALSE	FALSE	FALSE	Wake	47.2056	-0.78386	-2.80885	2.02499	2010-01-02 05:55:01
NFASC0010	ctl	m	63	28.32	FALSE	FALSE	FALSE	Wake	45.2639	-1.22721	-2.47081	1.24361	2010-01-02 05:55:31
NFASC0010	ctl	m	63	28.32	FALSE	FALSE	FALSE	Wake	49.8319	-0.313574	-1.92422	1.61064	2010-01-02 05:56:01
NFASC0010	ctl	m	63	28.32	FALSE	FALSE	FALSE	Wake	50.8768	-0.2409	-1.87061	1.62971	2010-01-02 05:56:31
NFASC0010	ctl	m	63	28.32	FALSE	FALSE	FALSE	1	45.2332	-0.669313	-0.675877	0.0065637	2010-01-02 05:57:01
NFASC0010	ctl	m	63	28.32	FALSE	FALSE	FALSE	1	45.2805	-0.971169	-1.17795	0.206778	2010-01-02 05:57:31
NFASC0010	ctl	m	63	28.32	FALSE	FALSE	FALSE	Wake	48.8569	-1.11676	-2.48648	1.36973	2010-01-02 05:58:01
NFASC0010	ctl	m	63	28.32	FALSE	FALSE	FALSE	Wake	45.5581	-1.0086	-2.2259	1.2173	2010-01-02 05:58:31
NFASC0010	ctl	m	63	28.32	FALSE	FALSE	FALSE	1	44.7087	-0.987116	-2.305	1.31788	2010-01-02 05:59:01
NFASC0012	ctl	m	35	28.3	FALSE	FALSE	FALSE	Wake	79.1259	1.87217	0.466811	1.40536	2010-01-01 22:07:01
NFASC0012	ctl	m	35	28.3	FALSE	FALSE	FALSE	Wake	81.8466	1.90613	0.680771	1.22536	2010-01-01 22:07:31
NFASC0012	ctl	m	35	28.3	FALSE	FALSE	FALSE	Wake	76.8981	1.81536	-0.677589	2.49295	2010-01-01 22:08:01
NFASC0012	ctl	m	35	28.3	FALSE	FALSE	FALSE	Wake	76.3973	1.09931	-1.78659	2.8859	2010-01-01 22:08:31
NFASC0012	ctl	m	35	28.3	FALSE	FALSE	FALSE	Wake	79.0907	1.77798	-0.97979	2.75777	2010-01-01 22:09:01
NFASC0012	ctl	m	35	28.3	FALSE	FALSE	FALSE	Wake	83.5171	1.72187	0.681682	1.04019	2010-01-01 22:09:31
NFASC0012	ctl	m	35	28.3	FALSE	FALSE	FALSE	Wake	77.5378	1.42479	0.620469	0.804325	2010-01-01 22:10:01
NFASC0012	ctl	m	35	28.3	FALSE	FALSE	FALSE	Wake	76.3465	1.24881	-1.24556	2.49437	2010-01-01 22:10:31
NFASC0012	ctl	m	35	28.3	FALSE	FALSE	FALSE	Wake	79.6967	2.33345	-0.175831	2.50928	2010-01-01 22:11:01
NFASC0012	ctl	m	35	28.3	FALSE	FALSE	FALSE	Wake	82.0301	2.65748	0.895557	1.76192	2010-01-01 22:11:31
NFASC0012	ctl	m	35	28.3	FALSE	FALSE	FALSE	Wake	81.4433	2.40493	0.773528	1.63141	2010-01-01 22:12:01
NFASC0012	ctl	m	35	28.3	FALSE	FALSE	FALSE	Wake	86.4729	2.28649	2.1158	0.170689	2010-01-01 22:12:31
NFASC0012	ctl	m	35	28.3	FALSE	FALSE	FALSE	Wake	87.1665	3.05589	3.26938	-0.213493	2010-01-01 22:13:01
NFASC0012	ctl	m	35	28.3	FALSE	FALSE	FALSE	Wake	81.3326	2.51177	2.78444	-0.272676	2010-01-01 22:13:31
NFASC0012	ctl	m	35	28.3	FALSE	FALSE	FALSE	Wake	70.5319	3.87944	2.19368	1.68575	2010-01-01 22:14:01
NFASC0012	ctl	m	35	28.3	FALSE	FALSE	FALSE	Wake	79.0672	3.99697	2.62623	1.37074	2010-01-01 22:14:31
NFASC0012	ctl	m	35	28.3	FALSE	FALSE	FALSE	Wake	77.0113	2.57431	2.48421	0.0900907	2010-01-01 22:15:01
NFASC0012	ctl	m	35	28.3	FALSE	FALSE	FALSE	Wake	68.265	2.39685	2.06916	0.327685	2010-01-01 22:15:31
NFASC0012	ctl	m	35	28.3	FALSE	FALSE	FALSE	Wake	71.165	2.7484	2.14821	0.600189	2010-01-01 22:16:01
NFASC0012	ctl	m	35	28.3	FALSE	FALSE	FALSE	Wake	68.5499	2.08236	0.395819	1.68654	2010-01-01 22:16:31
NFASC0012	ctl	m	35	28.3	FALSE	FALSE	FALSE	Wake	64.6952	2.33129	-0.170883	2.50217	2010-01-01 22:17:01
NFASC0012	ctl	m	35	28.3	FALSE	FALSE	FALSE	Wake	72.5172	2.26403	0.818766	1.44527	2010-01-01 22:17:31
NFASC0012	ctl	m	35	28.3	FALSE	FALSE	FALSE	Wake	69.5252	2.23661	1.14154	1.09506	2010-01-01 22:18:01
NFASC0012	ctl	m	35	28.3	FALSE	FALSE	FALSE	Wake	69.6801	1.98956	0.537837	1.45172	2010-01-01 22:18:31
NFASC0012	ctl	m	35	28.3	FALSE	FALSE	FALSE	Wake	67.5115	2.27577	0.796335	1.47943	2010-01-01 22:19:01
NFASC0012	ctl	m	35	28.3	FALSE	FALSE	FALSE	Wake	72.42	3.65631	1.43623	2.22008	2010-01-01 22:19:31
NFASC0012	ctl	m	35	28.3	FALSE	FALSE	FALSE	Wake	75.4674	3.28634	2.00778	1.27855	2010-01-01 22:20:01
NFASC0012	ctl	m	35	28.3	FALSE	FALSE	FALSE	Wake	70.9635	1.1756	0.989392	0.186212	2010-01-01 22:20:31
NFASC0012	ctl	m	35	28.3	FALSE	FALSE	FALSE	Wake	66.6482	1.11146	-0.321459	1.43292	2010-01-01 22:21:01
NFASC0012	ctl	m	35	28.3	FALSE	FALSE	FALSE	Wake	63.715	1.20279	-0.912622	2.11541	2010-01-01 22:21:31
NFASC0012	ctl	m	35	28.3	FALSE	FALSE	FALSE	Wake	63.4719	0.658918	-1.05142	1.71034	2010-01-01 22:22:01
NFASC0012	ctl	m	35	28.3	FALSE	FALSE	FALSE	Wake	67.9809	0.281865	-0.70755	0.989416	2010-01-01 22:22:31
NFASC0012	ctl	m	35	28.3	FALSE	FALSE	FALSE	Wake	66.3235	-0.172819	-0.147109	-0.02571	2010-01-01 22:23:01
NFASC0012	ctl	m	35	28.3	FALSE	FALSE	FALSE	Wake	66.7325	-0.484801	-0.0381069	-0.446694	2010-01-01 22:23:31
NFASC0012	ctl	m	35	28.3	FALSE	FALSE	FALSE	Wake	65.7892	0.297434	0.522181	-0.224747	2010-01-01 22:24:01
NFASC0012	ctl	m	35	28.3	FALSE	FALSE	FALSE	Wake	66.0724	0.525202	0.515096	0.0101053	2010-01-01 22:24:31
NFASC0012	ctl	m	35	28.3	FALSE	FALSE	FALSE	Wake	69.6311	0.887768	1.44605	-0.55828	2010-01-01 22:25:01
NFASC0012	ctl	m	35	28.3	FALSE	FALSE	FALSE	Wake	64.8472	1.51899	1.17816	0.340825	2010-01-01 22:25:31
NFASC0012	ctl	m	35	28.3	FALSE	FALSE	FALSE	Wake	68.7232	1.67534	1.01957	0.655769	2010-01-01 22:26:01
NFASC0012	ctl	m	35	28.3	FALSE	FALSE	FALSE	Wake	69.5257	0.709562	1.51074	-0.801182	2010-01-01 22:26:31
NFASC0012	ctl	m	35	28.3	FALSE	FALSE	FALSE	Wake	69.1945	1.23171	1.5292	-0.297489	2010-01-01 22:27:01
NFASC0012	ctl	m	35	28.3	FALSE	FALSE	FALSE	Wake	75.711	1.59949	1.02629	0.573196	2010-01-01 22:27:31
NFASC0012	ctl	m	35	28.3	FALSE	FALSE	FALSE	Wake	70.9377	1.22636	-0.437095	1.66346	2010-01-01 22:28:01
NFASC0012	ctl	m	35	28.3	FALSE	FALSE	FALSE	Wake	70.4019	0.713391	-0.800176	1.51357	2010-01-01 22:28:31
NFASC0012	ctl	m	35	28.3	FALSE	FALSE	FALSE	Wake	69.5975	1.32591	-0.650624	1.97653	2010-01-01 22:29:01
NFASC0012	ctl	m	35	28.3	FALSE	FALSE	FALSE	Wake	68.2461	1.61227	-0.247628	1.8599	2010-01-01 22:29:31
NFASC0012	ctl	m	35	28.3	FALSE	FALSE	FALSE	Wake	71.0574	1.78083	-0.35978	2.14061	2010-01-01 22:30:01
NFASC0012	ctl	m	35	28.3	FALSE	FALSE	FALSE	Wake	68.1603	1.15329	-0.745009	1.8983	2010-01-01 22:30:31
NFASC0012	ctl	m	35	28.3	FALSE	FALSE	FALSE	Wake	69.9886	0.806565	-1.12381	1.93037	2010-01-01 22:31:01
NFASC0012	ctl	m	35	28.3	FALSE	FALSE	FALSE	Wake	70.1177	-0.00598789	-1.04728	1.04129	2010-01-01 22:31:31
NFASC0012	ctl	m	35	28.3	FALSE	FALSE	FALSE	Wake	71.1495	0.943595	-0.619581	1.56318	2010-01-01 22:32:01
NFASC0012	ctl	m	35	28.3	FALSE	FALSE	FALSE	Wake	69.252	1.06143	-0.455911	1.51734	2010-01-01 22:32:31
NFASC0012	ctl	m	35	28.3	FALSE	FALSE	FALSE	Wake	71.6758	1.44322	0.90438	0.538838	2010-01-01 22:33:01
NFASC0012	ctl	m	35	28.3	FALSE	FALSE	FALSE	Wake	71.0712	1.56123	0.629408	0.931826	2010-01-01 22:33:31
NFASC0012	ctl	m	35	28.3	FALSE	FALSE	FALSE	Wake	70.9207	1.68047	0.751086	0.929388	2010-01-01 22:34:01
NFASC0012	ctl	m	35	28.3	FALSE	FALSE	FALSE	Wake	75.8807	2.16694	1.87521	0.291725	2010-01-01 22:34:31
NFASC0012	ctl	m	35	28.3	FALSE	FALSE	FALSE	Wake	78.4987	2.06383	1.49025	0.573584	2010-01-01 22:35:01
NFASC0012	ctl	m	35	28.3	FALSE	FALSE	FALSE	Wake	74.7015	2.61239	1.1177	1.49469	2010-01-01 22:35:31
NFASC0012	ctl	m	35	28.3	FALSE	FALSE	FALSE	Wake	75.5674	2.64346	1.45773	1.18573	2010-01-01 22:36:01
NFASC0012	ctl	m	35	28.3	FALSE	FALSE	FALSE	Wake	77.1958	2.17221	2.55236	-0.380148	2010-01-01 22:36:31
NFASC0012	ctl	m	35	28.3	FALSE	FALSE	FALSE	Wake	75.3409	1.82065	2.35494	-0.534286	2010-01-01 22:37:01
NFASC0012	ctl	m	35	28.3	FALSE	FALSE	FALSE	Wake	75.1924	1.02083	1.75333	-0.7325	2010-01-01 22:37:31
NFASC0012	ctl	m	35	28.3	FALSE	FALSE	FALSE	Wake	70.0698	0.66145	0.887109	-0.225659	2010-01-01 22:38:01
NFASC0012	ctl	m	35	28.3	FALSE	FALSE	FALSE	Wake	67.2992	0.0704585	-0.900122	0.970581	2010-01-01 22:38:31
NFASC0012	ctl	m	35	28.3	FALSE	FALSE	FALSE	Wake	68.2386	0.349036	-0.96134	1.31038	2010-01-01 22:39:01
NFASC0012	ctl	m	35	28.3	FALSE	FALSE	FALSE	Wake	67.5789	0.929167	-0.301889	1.23106	2010-01-01 22:39:31
NFASC0012	ctl	m	35	28.3	FALSE	FALSE	FALSE	Wake	68.2797	0.544125	0.0228372	0.521288	2010-01-01 22:40:01
NFASC0012	ctl	m	35	28.3	FALSE	FALSE	FALSE	Wake	68.1453	1.17662	1.02418	0.152446	2010-01-01 22:40:31
NFASC0012	ctl	m	35	28.3	FALSE	FALSE	FALSE	Wake	79.5949	2.07508	1.84156	0.233517	2010-01-01 22:41:01
NFASC0012	ctl	m	35	28.3	FALSE	FALSE	FALSE	Wake	76.5872	2.01913	1.85918	0.15995	2010-01-01 22:41:31
NFASC0012	ctl	m	35	28.3	FALSE	FALSE	FALSE	Wake	71.9286	1.87881	1.14842	0.730391	2010-01-01 22:42:01
NFASC0012	ctl	m	35	28.3	FALSE	FALSE	FALSE	Wake	68.6455	1.68003	1.30885	0.371181	2010-01-01 22:42:31
NFASC0012	ctl	m	35	28.3	FALSE	FALSE	FALSE	Wake	72.5459	0.748393	1.13911	-0.390722	2010-01-01 22:43:01
NFASC0012	ctl	m	35	28.3	FALSE	FALSE	FALSE	Wake	71.0308	0.650083	0.370598	0.279486	2010-01-01 22:43:31
NFASC0012	ctl	m	35	28.3	FALSE	FALSE	FALSE	Wake	68.6771	0.574082	-0.331815	0.905897	2010-01-01 22:44:01
NFASC0012	ctl	m	35	28.3	FALSE	FALSE	FALSE	Wake	68.2431	0.116271	-0.978352	1.09462	2010-01-01 22:44:31
NFASC0012	ctl	m	35	28.3	FALSE	FALSE	FALSE	Wake	74.7239	1.49108	-0.701583	2.19266	2010-01-01 22:45:01
NFASC0012	ctl	m	35	28.3	FALSE	FALSE	FALSE	Wake	72.0505	1.82914	0.00299551	1.82614	2010-01-01 22:45:31
NFASC0012	ctl	m	35	28.3	FALSE	FALSE	FALSE	Wake	70.7795	0.726727	-0.0233915	0.750118	2010-01-01 22:46:01
NFASC0012	ctl	m	35	28.3	FALSE	FALSE	FALSE	Wake	66.9575	-0.792923	-0.823985	0.0310617	2010-01-01 22:46:31
NFASC0012	ctl	m	35	28.3	FALSE	FALSE	FALSE	Wake	66.8096	-0.394214	-1.23815	0.843937	2010-01-01 22:47:01
NFASC0012	ctl	m	35	28.3	FALSE	FALSE	FALSE	1	65.3072	0.00389241	-1.32013	1.32402	2010-01-01 22:47:31
NFASC0012	ctl	m	35	28.3	FALSE	FALSE	FALSE	1	65.4587	-0.331202	-1.1356	0.804396	2010-01-01 22:48:01
NFASC0012	ctl	m	35	28.3	FALSE	FALSE	FALSE	1	66.015	1.04792	0.213578	0.834337	2010-01-01 22:48:31
NFASC0012	ctl	m	35	28.3	TRUE	FALSE	FALSE	1	67.1688	1.52506	0.844838	0.680218	2010-01-01 22:49:01
NFASC0012	ctl	m	35	28.3	FALSE	FALSE	FALSE	1	70.1155	0.707691	1.23486	-0.52717	2010-01-01 22:49:31
NFASC0012	ctl	m	35	28.3	FALSE	FALSE	FALSE	1	72.9574	0.972444	1.13321	-0.160763	2010-01-01 22:50:01
NFASC0012	ctl	m	35	28.3	FALSE	FALSE	FALSE	2	70.5452	1.11632	1.34281	-0.226491	2010-01-01 22:50:31
NFASC0012	ctl	m	35	28.3	FALSE	FALSE	FALSE	2	72.0462	0.815409	1.64573	-0.830322	2010-01-01 22:51:01
NFASC0012	ctl	m	35	28.3	FALSE	FALSE	FALSE	2	73.0266	1.0625	1.27497	-0.21247	2010-01-01 22:51:31
NFASC0012	ctl	m	35	28.3	FALSE	FALSE	FALSE	2	71.3535	1.10902	1.08272	0.0263046	2010-01-01 22:52:01
NFASC0012	ctl	m	35	28.3	FALSE	FALSE	FALSE	2	69.5582	0.987122	0.972179	0.0149425	2010-01-01 22:52:31
NFASC0012	ctl	m	35	28.3	FALSE	FALSE	FALSE	2	73.4483	0.632016	0.626313	0.00570349	2010-01-01 22:53:01
NFASC0012	ctl	m	35	28.3	FALSE	FALSE	FALSE	2	72.0231	0.961799	0.691346	0.270454	2010-01-01 22:53:31
NFASC0012	ctl	m	35	28.3	FALSE	FALSE	FALSE	2	71.2363	1.08377	0.533858	0.549911	2010-01-01 22:54:01
NFASC0012	ctl	m	35	28.3	FALSE	FALSE	FALSE	2	71.6534	0.911399	0.350586	0.560812	2010-01-01 22:54:31
NFASC0012	ctl	m	35	28.3	TRUE	FALSE	FALSE	2	70.4055	2.03202	0.916931	1.11509	2010-01-01 22:55:01
NFASC0012	ctl	m	35	28.3	FALSE	FALSE	FALSE	2	65.1945	2.40801	0.465682	1.94233	2010-01-01 22:55:31
NFASC0012	ctl	m	35	28.3	TRUE	FALSE	FALSE	2	68.693	2.58483	0.200734	2.3841	2010-01-01 22:56:01
NFASC0012	ctl	m	35	28.3	FALSE	FALSE	FALSE	2	65.9706	1.98738	0.396895	1.59049	2010-01-01 22:56:31
NFASC0012	ctl	m	35	28.3	FALSE	FALSE	FALSE	2	67.5425	1.82824	0.777994	1.05024	2010-01-01 22:57:01
NFASC0012	ctl	m	35	28.3	FALSE	FALSE	FALSE	2	68.1583	2.6202	1.04003	1.58017	2010-01-01 22:57:31
NFASC0012	ctl	m	35	28.3	TRUE	FALSE	FALSE	2	68.1322	3.07021	1.22266	1.84755	2010-01-01 22:58:01
NFASC0012	ctl	m	35	28.3	TRUE	FALSE	FALSE	2	67.4193	2.1064	1.20321	0.903187	2010-01-01 22:58:31
NFASC0012	ctl	m	35	28.3	TRUE	FALSE	FALSE	3	66.6917	3.10464	1.43715	1.66749	2010-01-01 22:59:01
NFASC0012	ctl	m	35	28.3	TRUE	FALSE	TRUE	2	63.6989	2.8014	1.21117	1.59023	2010-01-01 22:59:31
NFASC0012	ctl	m	35	28.3	TRUE	FALSE	FALSE	3	64.5339	2.39868	1.49196	0.906717	2010-01-01 23:00:01
NFASC0012	ctl	m	35	28.3	TRUE	FALSE	TRUE	2	64.4967	2.11654	1.34294	0.773602	2010-01-01 23:00:31
NFASC0012	ctl	m	35	28.3	TRUE	FALSE	FALSE	3	64.7609	2.45929	0.97603	1.48326	2010-01-01 23:01:01
NFASC0012	ctl	m	35	28.3	FALSE	FALSE	FALSE	3	63.7128	2.43008	0.682996	1.74708	2010-01-01 23:01:31
NFASC0012	ctl	m	35	28.3	FALSE	FALSE	FALSE	3	62.6254	2.03104	0.432886	1.59815	2010-01-01 23:02:01
NFASC0012	ctl	m	35	28.3	FALSE	FALSE	FALSE	3	65.0156	1.76945	0.746451	1.02299	2010-01-01 23:02:31
NFASC0012	ctl	m	35	28.3	FALSE	FALSE	FALSE	3	65.9486	1.35764	0.624761	0.732876	2010-01-01 23:03:01
NFASC0012	ctl	m	35	28.3	FALSE	FALSE	FALSE	3	66.2301	1.66116	0.698483	0.962674	2010-01-01 23:03:31
NFASC0012	ctl	m	35	28.3	FALSE	FALSE	FALSE	3	64.7783	2.19535	1.23279	0.962552	2010-01-01 23:04:01
NFASC0012	ctl	m	35	28.3	FALSE	FALSE	FALSE	3	62.4456	1.97379	0.703889	1.2699	2010-01-01 23:04:31
NFASC0012	ctl	m	35	28.3	FALSE	FALSE	FALSE	3	62.6792	1.60426	-0.110853	1.71512	2010-01-01 23:05:01
NFASC0012	ctl	m	35	28.3	FALSE	FALSE	FALSE	3	64.5089	1.80574	-0.136771	1.94252	2010-01-01 23:05:31
NFASC0012	ctl	m	35	28.3	FALSE	FALSE	FALSE	3	64.5993	1.83845	-0.255925	2.09438	2010-01-01 23:06:01
NFASC0012	ctl	m	35	28.3	FALSE	FALSE	FALSE	3	61.8519	1.56807	-1.05366	2.62173	2010-01-01 23:06:31
NFASC0012	ctl	m	35	28.3	FALSE	FALSE	FALSE	3	63.7999	1.81577	-0.331564	2.14733	2010-01-01 23:07:01
NFASC0012	ctl	m	35	28.3	TRUE	FALSE	FALSE	3	65.877	2.26637	1.05197	1.21439	2010-01-01 23:07:31
NFASC0012	ctl	m	35	28.3	TRUE	FALSE	FALSE	3	59.1474	2.49757	1.47233	1.02523	2010-01-01 23:08:01
NFASC0012	ctl	m	35	28.3	FALSE	FALSE	FALSE	3	62.6104	2.16625	0.662327	1.50392	2010-01-01 23:08:31
NFASC0012	ctl	m	35	28.3	TRUE	FALSE	FALSE	3	63.5768	2.92622	0.0891092	2.83711	2010-01-01 23:09:01
NFASC0012	ctl	m	35	28.3	FALSE	FALSE	FALSE	3	62.975	2.06354	-0.0418121	2.10535	2010-01-01 23:09:31
NFASC0012	ctl	m	35	28.3	FALSE	FALSE	FALSE	3	63.0922	1.65002	-0.0953992	1.74542	2010-01-01 23:10:01
NFASC0012	ctl	m	35	28.3	FALSE	FALSE	FALSE	3	65.518	2.63166	0.57256	2.0591	2010-01-01 23:10:31
NFASC0012	ctl	m	35	28.3	FALSE	FALSE	FALSE	3	63.1735	2.55071	0.749386	1.80132	2010-01-01 23:11:01
NFASC0012	ctl	m	35	28.3	FALSE	FALSE	FALSE	3	61.8955	2.50581	0.989021	1.51679	2010-01-01 23:11:31
NFASC0012	ctl	m	35	28.3	FALSE	FALSE	FALSE	3	61.8384	1.79974	0.592608	1.20714	2010-01-01 23:12:01
NFASC0012	ctl	m	35	28.3	FALSE	FALSE	FALSE	3	62.1683	1.42506	-0.183154	1.60821	2010-01-01 23:12:31
NFASC0012	ctl	m	35	28.3	FALSE	FALSE	FALSE	3	62.7658	1.12568	-0.321363	1.44704	2010-01-01 23:13:01
NFASC0012	ctl	m	35	28.3	FALSE	FALSE	FALSE	3	61.861	2.05086	1.0308	1.02006	2010-01-01 23:13:31
NFASC0012	ctl	m	35	28.3	FALSE	FALSE	FALSE	3	60.3228	1.74099	0.455841	1.28515	2010-01-01 23:14:01
NFASC0012	ctl	m	35	28.3	FALSE	FALSE	FALSE	3	63.6362	0.858746	-0.229074	1.08782	2010-01-01 23:14:31
NFASC0012	ctl	m	35	28.3	FALSE	FALSE	FALSE	3	61.0641	0.987904	-0.528905	1.51681	2010-01-01 23:15:01
NFASC0012	ctl	m	35	28.3	FALSE	FALSE	FALSE	3	62.6853	1.46115	0.261364	1.19978	2010-01-01 23:15:31
NFASC0012	ctl	m	35	28.3	FALSE	FALSE	FALSE	3	59.5349	1.83527	0.781799	1.05347	2010-01-01 23:16:01
NFASC0012	ctl	m	35	28.3	FALSE	FALSE	FALSE	3	61.7974	1.37334	-0.585693	1.95903	2010-01-01 23:16:31
NFASC0012	ctl	m	35	28.3	FALSE	FALSE	FALSE	3	62.9857	1.26138	-1.00441	2.26579	2010-01-01 23:17:01
NFASC0012	ctl	m	35	28.3	FALSE	FALSE	FALSE	3	62.5322	1.22745	-0.652792	1.88024	2010-01-01 23:17:31
NFASC0012	ctl	m	35	28.3	FALSE	FALSE	FALSE	3	62.6516	1.33413	-0.401493	1.73563	2010-01-01 23:18:01
NFASC0012	ctl	m	35	28.3	FALSE	FALSE	FALSE	3	62.6294	0.742794	-0.98674	1.72953	2010-01-01 23:18:31
NFASC0012	ctl	m	35	28.3	FALSE	FALSE	FALSE	3	64.371	1.10496	-0.819663	1.92462	2010-01-01 23:19:01
NFASC0012	ctl	m	35	28.3	FALSE	FALSE	FALSE	3	63.1561	0.96222	-1.1452	2.10742	2010-01-01 23:19:31
NFASC0012	ctl	m	35	28.3	FALSE	FALSE	FALSE	3	61.9996	1.36085	-0.7052	2.06605	2010-01-01 23:20:01
NFASC0012	ctl	m	35	28.3	FALSE	FALSE	FALSE	3	62.0268	1.1173	-0.951452	2.06875	2010-01-01 23:20:31
NFASC0012	ctl	m	35	28.3	FALSE	FALSE	FALSE	3	62.0483	0.470191	-0.821754	1.29194	2010-01-01 23:21:01
NFASC0012	ctl	m	35	28.3	FALSE	FALSE	FALSE	3	61.1832	0.135143	-0.920223	1.05537	2010-01-01 23:21:31
NFASC0012	ctl	m	35	28.3	FALSE	FALSE	FALSE	3	63.4563	0.681833	-1.25822	1.94005	2010-01-01 23:22:01
NFASC0012	ctl	m	35	28.3	FALSE	FALSE	FALSE	3	61.9608	1.08123	-0.725154	1.80638	2010-01-01 23:22:31
NFASC0012	ctl	m	35	28.3	FALSE	FALSE	FALSE	3	60.7291	1.40032	-0.712921	2.11324	2010-01-01 23:23:01
NFASC0012	ctl	m	35	28.3	FALSE	FALSE	FALSE	3	62.8786	1.38015	-0.763806	2.14396	2010-01-01 23:23:31
NFASC0012	ctl	m	35	28.3	FALSE	FALSE	FALSE	3	61.056	0.742175	-1.05644	1.79862	2010-01-01 23:24:01
NFASC0012	ctl	m	35	28.3	FALSE	FALSE	FALSE	3	62.792	-0.129801	-1.4669	1.3371	2010-01-01 23:24:31
NFASC0012	ctl	m	35	28.3	FALSE	FALSE	FALSE	3	63.1005	0.718181	-1.66738	2.38557	2010-01-01 23:25:01
NFASC0012	ctl	m	35	28.3	FALSE	FALSE	FALSE	3	61.8542	0.826847	-1.57378	2.40063	2010-01-01 23:25:31
NFASC0012	ctl	m	35	28.3	FALSE	FALSE	FALSE	3	61.738	1.42825	-0.274805	1.70306	2010-01-01 23:26:01
NFASC0012	ctl	m	35	28.3	TRUE	FALSE	FALSE	3	60.9478	2.08695	0.486307	1.60064	2010-01-01 23:26:31
NFASC0012	ctl	m	35	28.3	TRUE	FALSE	FALSE	3	64.4921	2.32218	-0.0152862	2.33747	2010-01-01 23:27:01
NFASC0012	ctl	m	35	28.3	FALSE	FALSE	FALSE	3	57.2758	2.47765	0.145052	2.33259	2010-01-01 23:27:31
NFASC0012	ctl	m	35	28.3	FALSE	FALSE	FALSE	3	58.9092	2.17323	-0.0917535	2.26498	2010-01-01 23:28:01
NFASC0012	ctl	m	35	28.3	FALSE	FALSE	FALSE	3	62.0912	1.0777	-0.987545	2.06524	2010-01-01 23:28:31
NFASC0012	ctl	m	35	28.3	FALSE	FALSE	FALSE	3	61.0804	1.30006	-0.422433	1.72249	2010-01-01 23:29:01
NFASC0012	ctl	m	35	28.3	TRUE	FALSE	FALSE	3	59.6658	1.38382	-0.150277	1.53409	2010-01-01 23:29:31
NFASC0012	ctl	m	35	28.3	FALSE	FALSE	FALSE	3	62.4497	0.982078	-0.983981	1.96606	2010-01-01 23:30:01
NFASC0012	ctl	m	35	28.3	FALSE	FALSE	FALSE	3	62.0343	0.486615	-1.1414	1.62802	2010-01-01 23:30:31
NFASC0012	ctl	m	35	28.3	FALSE	FALSE	FALSE	3	64.2477	0.36804	-0.806831	1.17487	2010-01-01 23:31:01
NFASC0012	ctl	m	35	28.3	FALSE	FALSE	FALSE	3	62.7589	0.162459	-1.18839	1.35085	2010-01-01 23:31:31
NFASC0012	ctl	m	35	28.3	FALSE	FALSE	FALSE	3	62.7886	-0.188911	-1.30041	1.1115	2010-01-01 23:32:01
NFASC0012	ctl	m	35	28.3	FALSE	FALSE	FALSE	3	63.1129	-0.0452275	-1.27561	1.23038	2010-01-01 23:32:31
NFASC0012	ctl	m	35	28.3	FALSE	FALSE	FALSE	3	63.1824	1.50966	-0.173104	1.68277	2010-01-01 23:33:01
NFASC0012	ctl	m	35	28.3	FALSE	FALSE	FALSE	3	59.6591	1.09186	-0.358262	1.45012	2010-01-01 23:33:31
NFASC0012	ctl	m	35	28.3	FALSE	FALSE	FALSE	3	64.5794	0.10661	0.0586462	0.0479635	2010-01-01 23:34:01
NFASC0012	ctl	m	35	28.3	FALSE	FALSE	FALSE	3	64.4361	1.18317	0.664953	0.518214	2010-01-01 23:34:31
NFASC0012	ctl	m	35	28.3	FALSE	FALSE	FALSE	3	61.5299	1.32365	0.136278	1.18737	2010-01-01 23:35:01
NFASC0012	ctl	m	35	28.3	FALSE	FALSE	FALSE	3	62.1048	1.53381	-0.06392	1.59773	2010-01-01 23:35:31
NFASC0012	ctl	m	35	28.3	FALSE	FALSE	FALSE	3	60.2167	0.870875	-0.856419	1.72729	2010-01-01 23:36:01
NFASC0012	ctl	m	35	28.3	FALSE	FALSE	FALSE	3	62.0853	0.600593	-1.41391	2.01451	2010-01-01 23:36:31
NFASC0012	ctl	m	35	28.3	FALSE	FALSE	FALSE	3	61.015	1.49272	-0.760335	2.25306	2010-01-01 23:37:01
NFASC0012	ctl	m	35	28.3	TRUE	FALSE	FALSE	3	61.2085	2.58916	-0.421213	3.01038	2010-01-01 23:37:31
NFASC0012	ctl	m	35	28.3	FALSE	FALSE	FALSE	3	59.8371	2.01092	-0.773403	2.78433	2010-01-01 23:38:01
NFASC0012	ctl	m	35	28.3	FALSE	FALSE	FALSE	3	59.946	0.791634	-1.11828	1.90992	2010-01-01 23:38:31
NFASC0012	ctl	m	35	28.3	FALSE	FALSE	FALSE	3	61.4381	0.562583	-0.784386	1.34697	2010-01-01 23:39:01
NFASC0012	ctl	m	35	28.3	FALSE	FALSE	FALSE	3	60.5037	0.973616	-0.453233	1.42685	2010-01-01 23:39:31
NFASC0012	ctl	m	35	28.3	FALSE	FALSE	FALSE	3	61.1911	0.934563	-1.14398	2.07854	2010-01-01 23:40:01
NFASC0012	ctl	m	35	28.3	FALSE	FALSE	FALSE	3	61.3307	0.776799	-1.54141	2.3182	2010-01-01 23:40:31
NFASC0012	ctl	m	35	28.3	FALSE	FALSE	FALSE	3	61.7001	0.839755	-1.4627	2.30246	2010-01-01 23:41:01
NFASC0012	ctl	m	35	28.3	FALSE	FALSE	FALSE	3	61.8691	0.77574	-1.11868	1.89442	2010-01-01 23:41:31
NFASC0012	ctl	m	35	28.3	FALSE	FALSE	FALSE	3	59.5918	1.42691	-0.869598	2.29651	2010-01-01 23:42:01
NFASC0012	ctl	m	35	28.3	FALSE	FALSE	FALSE	3	60.2691	1.1582	-0.955343	2.11354	2010-01-01 23:42:31
NFASC0012	ctl	m	35	28.3	FALSE	FALSE	FALSE	3	60.7525	0.897312	-0.928389	1.8257	2010-01-01 23:43:01
NFASC0012	ctl	m	35	28.3	FALSE	FALSE	FALSE	3	61.1101	0.984435	-0.894652	1.87909	2010-01-01 23:43:31
NFASC0012	ctl	m	35	28.3	FALSE	FALSE	FALSE	3	60.3413	1.31434	-0.293754	1.6081	2010-01-01 23:44:01
NFASC0012	ctl	m	35	28.3	FALSE	FALSE	FALSE	3	59.8383	1.23209	-0.509027	1.74112	2010-01-01 23:44:31
NFASC0012	ctl	m	35	28.3	FALSE	FALSE	FALSE	3	64.4389	1.85795	-0.610867	2.46882	2010-01-01 23:45:01
NFASC0012	ctl	m	35	28.3	TRUE	FALSE	FALSE	3	61.3277	2.60946	0.600922	2.00854	2010-01-01 23:45:31
NFASC0012	ctl	m	35	28.3	FALSE	FALSE	FALSE	3	63.204	1.86188	0.337543	1.52433	2010-01-01 23:46:01
NFASC0012	ctl	m	35	28.3	FALSE	FALSE	TRUE	2	65.0688	1.45687	0.154522	1.30235	2010-01-01 23:46:31
NFASC0012	ctl	m	35	28.3	FALSE	FALSE	FALSE	2	66.2059	1.32298	0.0568528	1.26613	2010-01-01 23:47:01
NFASC0012	ctl	m	35	28.3	FALSE	FALSE	FALSE	REM	68.1049	1.48269	-0.134	1.61669	2010-01-01 23:47:31
NFASC0012	ctl	m	35	28.3	TRUE	FALSE	FALSE	1	67.0923	2.6308	0.110378	2.52042	2010-01-01 23:48:01
NFASC0012	ctl	m	35	28.3	FALSE	FALSE	FALSE	1	65.7511	2.69661	-0.10445	2.80106	2010-01-01 23:48:31
NFASC0012	ctl	m	35	28.3	FALSE	FALSE	FALSE	1	63.9803	1.70187	-0.0457299	1.7476	2010-01-01 23:49:01
NFASC0012	ctl	m	35	28.3	TRUE	FALSE	FALSE	1	63.5689	2.08421	0.78559	1.29862	2010-01-01 23:49:31
NFASC0012	ctl	m	35	28.3	FALSE	FALSE	FALSE	1	66.4406	1.93294	0.948797	0.984144	2010-01-01 23:50:01
NFASC0012	ctl	m	35	28.3	TRUE	FALSE	FALSE	1	65.5361	2.55557	1.76783	0.787742	2010-01-01 23:50:31
NFASC0012	ctl	m	35	28.3	FALSE	FALSE	FALSE	1	63.2838	1.69719	0.837421	0.859772	2010-01-01 23:51:01
NFASC0012	ctl	m	35	28.3	FALSE	FALSE	FALSE	1	65.9227	1.18044	-0.00275379	1.18319	2010-01-01 23:51:31
NFASC0012	ctl	m	35	28.3	TRUE	FALSE	FALSE	1	67.1345	2.28334	0.832953	1.45039	2010-01-01 23:52:01
NFASC0012	ctl	m	35	28.3	FALSE	FALSE	FALSE	1	65.8527	2.24923	0.621114	1.62811	2010-01-01 23:52:31
NFASC0012	ctl	m	35	28.3	FALSE	FALSE	FALSE	1	61.7072	1.84182	-0.0989257	1.94074	2010-01-01 23:53:01
NFASC0012	ctl	m	35	28.3	FALSE	FALSE	FALSE	1	65.1498	1.55857	-0.503701	2.06227	2010-01-01 23:53:31
NFASC0012	ctl	m	35	28.3	FALSE	FALSE	FALSE	1	66.4876	1.91557	-0.0698861	1.98545	2010-01-01 23:54:01
NFASC0012	ctl	m	35	28.3	FALSE	FALSE	FALSE	1	62.8687	2.66364	0.343873	2.31977	2010-01-01 23:54:31
NFASC0012	ctl	m	35	28.3	TRUE	FALSE	FALSE	1	64.4843	2.53615	0.342028	2.19413	2010-01-01 23:55:01
NFASC0012	ctl	m	35	28.3	FALSE	FALSE	FALSE	1	68.4699	1.09112	0.147299	0.943819	2010-01-01 23:55:31
NFASC0012	ctl	m	35	28.3	FALSE	FALSE	FALSE	1	65.5826	1.5371	0.495184	1.04192	2010-01-01 23:56:01
NFASC0012	ctl	m	35	28.3	FALSE	FALSE	FALSE	1	62.2853	2.0147	0.669725	1.34498	2010-01-01 23:56:31
NFASC0012	ctl	m	35	28.3	FALSE	FALSE	FALSE	1	66.2095	1.3375	0.367279	0.970219	2010-01-01 23:57:01
NFASC0012	ctl	m	35	28.3	TRUE	FALSE	FALSE	1	62.333	1.71346	-0.0165868	1.73004	2010-01-01 23:57:31
NFASC0012	ctl	m	35	28.3	FALSE	FALSE	FALSE	1	75.3047	1.99394	-0.100959	2.0949	2010-01-01 23:58:01
NFASC0012	ctl	m	35	28.3	FALSE	TRUE	FALSE	1	70.5151	2.0459	-0.878369	2.92427	2010-01-01 23:58:31
NFASC0012	ctl	m	35	28.3	FALSE	FALSE	FALSE	1	65.2008	0.154265	-1.54131	1.69558	2010-01-01 23:59:01
NFASC0012	ctl	m	35	28.3	FALSE	FALSE	FALSE	1	64.3998	0.928417	-1.40605	2.33447	2010-01-01 23:59:31
NFASC0012	ctl	m	35	28.3	FALSE	FALSE	FALSE	1	62.6035	0.807458	-1.28576	2.09322	2010-01-02 00:00:01
NFASC0012	ctl	m	35	28.3	FALSE	FALSE	FALSE	2	63.174	0.431782	-1.93607	2.36785	2010-01-02 00:00:31
NFASC0012	ctl	m	35	28.3	FALSE	FALSE	FALSE	2	64.1375	0.352627	-2.13656	2.48919	2010-01-02 00:01:01
NFASC0012	ctl	m	35	28.3	FALSE	FALSE	FALSE	2	63.678	0.910071	-1.63979	2.54987	2010-01-02 00:01:31
NFASC0012	ctl	m	35	28.3	FALSE	FALSE	FALSE	2	61.6121	1.17397	-1.31435	2.48831	2010-01-02 00:02:01
NFASC0012	ctl	m	35	28.3	FALSE	FALSE	FALSE	2	61.8979	1.45789	-0.79162	2.24951	2010-01-02 00:02:31
NFASC0012	ctl	m	35	28.3	FALSE	FALSE	FALSE	2	63.2845	1.31426	-0.921756	2.23602	2010-01-02 00:03:01
NFASC0012	ctl	m	35	28.3	FALSE	FALSE	FALSE	2	62.6995	1.09108	-0.104494	1.19558	2010-01-02 00:03:31
NFASC0012	ctl	m	35	28.3	FALSE	FALSE	FALSE	2	61.2164	0.834126	-0.11262	0.946746	2010-01-02 00:04:01
NFASC0012	ctl	m	35	28.3	FALSE	FALSE	FALSE	2	61.9389	0.785726	-1.07289	1.85861	2010-01-02 00:04:31
NFASC0012	ctl	m	35	28.3	FALSE	FALSE	FALSE	2	62.0206	0.69903	-1.08427	1.7833	2010-01-02 00:05:01
NFASC0012	ctl	m	35	28.3	FALSE	FALSE	FALSE	2	61.4583	0.75118	-1.09991	1.85109	2010-01-02 00:05:31
NFASC0012	ctl	m	35	28.3	FALSE	FALSE	FALSE	2	63.7138	0.214466	-1.67627	1.89074	2010-01-02 00:06:01
NFASC0012	ctl	m	35	28.3	FALSE	FALSE	FALSE	3	63.816	0.648307	-1.55817	2.20648	2010-01-02 00:06:31
NFASC0012	ctl	m	35	28.3	FALSE	FALSE	FALSE	3	64.1897	1.26906	-1.16101	2.43007	2010-01-02 00:07:01
NFASC0012	ctl	m	35	28.3	FALSE	FALSE	TRUE	2	61.3985	0.960384	-1.20621	2.16659	2010-01-02 00:07:31
NFASC0012	ctl	m	35	28.3	FALSE	FALSE	FALSE	2	62.793	0.217769	-1.7848	2.00257	2010-01-02 00:08:01
NFASC0012	ctl	m	35	28.3	FALSE	FALSE	FALSE	3	61.7858	0.565768	-1.781	2.34677	2010-01-02 00:08:31
NFASC0012	ctl	m	35	28.3	FALSE	FALSE	FALSE	3	62.1875	1.56882	-1.42995	2.99878	2010-01-02 00:09:01
NFASC0012	ctl	m	35	28.3	FALSE	FALSE	FALSE	3	58.9412	1.94193	-1.13644	3.07837	2010-01-02 00:09:31
NFASC0012	ctl	m	35	28.3	FALSE	FALSE	FALSE	3	61.4432	1.16534	-1.29627	2.46161	2010-01-02 00:10:01
NFASC0012	ctl	m	35	28.3	FALSE	FALSE	TRUE	2	62.6806	0.269111	-1.93593	2.20504	2010-01-02 00:10:31
NFASC0012	ctl	m	35	28.3	FALSE	FALSE	FALSE	2	62.8241	-0.110016	-1.81554	1.70552	2010-01-02 00:11:01
NFASC0012	ctl	m	35	28.3	FALSE	FALSE	FALSE	3	61.8254	0.725566	-1.3788	2.10437	2010-01-02 00:11:31
NFASC0012	ctl	m	35	28.3	FALSE	FALSE	FALSE	3	60.3739	1.16065	-1.36897	2.52961	2010-01-02 00:12:01
NFASC0012	ctl	m	35	28.3	FALSE	FALSE	FALSE	3	63.2363	0.164836	-1.81358	1.97841	2010-01-02 00:12:31
NFASC0012	ctl	m	35	28.3	FALSE	FALSE	FALSE	3	62.5412	-0.141253	-2.078	1.93675	2010-01-02 00:13:01
NFASC0012	ctl	m	35	28.3	FALSE	FALSE	FALSE	3	59.6753	0.612046	-1.32995	1.942	2010-01-02 00:13:31
NFASC0012	ctl	m	35	28.3	FALSE	FALSE	FALSE	3	60.0337	1.44555	-1.16277	2.60832	2010-01-02 00:14:01
NFASC0012	ctl	m	35	28.3	FALSE	FALSE	FALSE	3	61.119	1.3631	-1.41787	2.78097	2010-01-02 00:14:31
NFASC0012	ctl	m	35	28.3	FALSE	FALSE	FALSE	3	60.5668	0.592664	-1.53875	2.13141	2010-01-02 00:15:01
NFASC0012	ctl	m	35	28.3	FALSE	FALSE	FALSE	3	61.6242	0.122925	-1.41288	1.53581	2010-01-02 00:15:31
NFASC0012	ctl	m	35	28.3	FALSE	FALSE	FALSE	3	60.6445	0.111094	-1.33625	1.44734	2010-01-02 00:16:01
NFASC0012	ctl	m	35	28.3	FALSE	FALSE	FALSE	3	61.5985	1.06233	-1.44092	2.50325	2010-01-02 00:16:31
NFASC0012	ctl	m	35	28.3	FALSE	FALSE	FALSE	3	60.1439	1.22979	-1.21221	2.44199	2010-01-02 00:17:01
NFASC0012	ctl	m	35	28.3	FALSE	FALSE	FALSE	3	59.6618	0.66377	-1.29766	1.96143	2010-01-02 00:17:31
NFASC0012	ctl	m	35	28.3	FALSE	FALSE	FALSE	3	61.9148	-0.409338	-1.57813	1.1688	2010-01-02 00:18:01
NFASC0012	ctl	m	35	28.3	FALSE	FALSE	FALSE	3	61.8589	-0.0962466	-1.07035	0.974099	2010-01-02 00:18:31
NFASC0012	ctl	m	35	28.3	FALSE	FALSE	FALSE	3	60.883	-0.215771	-1.17597	0.960198	2010-01-02 00:19:01
NFASC0012	ctl	m	35	28.3	FALSE	FALSE	FALSE	3	62.4754	-0.334774	-1.80819	1.47342	2010-01-02 00:19:31
NFASC0012	ctl	m	35	28.3	FALSE	FALSE	FALSE	3	61.975	-0.623882	-1.71247	1.08859	2010-01-02 00:20:01
NFASC0012	ctl	m	35	28.3	FALSE	FALSE	FALSE	3	63.971	1.17601	-0.840024	2.01603	2010-01-02 00:20:31
NFASC0012	ctl	m	35	28.3	FALSE	TRUE	FALSE	3	64.8045	2.03846	-0.00444989	2.04291	2010-01-02 00:21:01
NFASC0012	ctl	m	35	28.3	FALSE	FALSE	FALSE	Wake	76.6703	2.3558	-0.614502	2.97031	2010-01-02 00:21:31
NFASC0012	ctl	m	35	28.3	FALSE	FALSE	FALSE	Wake	77.764	1.9309	-0.74343	2.67433	2010-01-02 00:22:01
NFASC0012	ctl	m	35	28.3	FALSE	FALSE	FALSE	2	68.2438	1.84111	0.237204	1.6039	2010-01-02 00:22:31
NFASC0012	ctl	m	35	28.3	FALSE	FALSE	FALSE	2	68.2932	1.58467	0.760151	0.824522	2010-01-02 00:23:01
NFASC0012	ctl	m	35	28.3	FALSE	FALSE	FALSE	2	65.4736	1.54582	0.861835	0.683982	2010-01-02 00:23:31
NFASC0012	ctl	m	35	28.3	FALSE	FALSE	FALSE	2	66.0988	1.74509	1.07613	0.668959	2010-01-02 00:24:01
NFASC0012	ctl	m	35	28.3	FALSE	FALSE	FALSE	2	64.498	0.180987	-0.0296245	0.210612	2010-01-02 00:24:31
NFASC0012	ctl	m	35	28.3	FALSE	FALSE	FALSE	2	66.3506	-0.655755	-0.424816	-0.230939	2010-01-02 00:25:01
NFASC0012	ctl	m	35	28.3	FALSE	FALSE	FALSE	2	67.8276	0.138021	0.908904	-0.770882	2010-01-02 00:25:31
NFASC0012	ctl	m	35	28.3	FALSE	FALSE	FALSE	3	69.0373	1.10784	1.23314	-0.125307	2010-01-02 00:26:01
NFASC0012	ctl	m	35	28.3	FALSE	FALSE	TRUE	2	66.957	1.0157	0.762953	0.252749	2010-01-02 00:26:31
NFASC0012	ctl	m	35	28.3	FALSE	FALSE	FALSE	3	65.3877	0.122748	1.43306	-1.31031	2010-01-02 00:27:01
NFASC0012	ctl	m	35	28.3	FALSE	FALSE	FALSE	3	69.3331	0.483722	1.93112	-1.44739	2010-01-02 00:27:31
NFASC0012	ctl	m	35	28.3	FALSE	FALSE	TRUE	2	69.69	0.845997	1.647	-0.801006	2010-01-02 00:28:01
NFASC0012	ctl	m	35	28.3	FALSE	FALSE	FALSE	3	69.3154	0.951388	1.18562	-0.234228	2010-01-02 00:28:31
NFASC0012	ctl	m	35	28.3	FALSE	FALSE	FALSE	3	65.4495	0.452221	0.643957	-0.191735	2010-01-02 00:29:01
NFASC0012	ctl	m	35	28.3	FALSE	FALSE	FALSE	3	66.9398	0.24059	1.07926	-0.838669	2010-01-02 00:29:31
NFASC0012	ctl	m	35	28.3	FALSE	FALSE	FALSE	3	66.4202	0.388115	0.971347	-0.583231	2010-01-02 00:30:01
NFASC0012	ctl	m	35	28.3	FALSE	FALSE	FALSE	3	66.9917	0.322735	0.764398	-0.441662	2010-01-02 00:30:31
NFASC0012	ctl	m	35	28.3	FALSE	FALSE	FALSE	3	67.9801	-0.552759	0.692997	-1.24576	2010-01-02 00:31:01
NFASC0012	ctl	m	35	28.3	FALSE	FALSE	FALSE	3	69.3021	-0.398643	0.491582	-0.890225	2010-01-02 00:31:31
NFASC0012	ctl	m	35	28.3	FALSE	FALSE	FALSE	3	67.7574	0.842343	1.24447	-0.402129	2010-01-02 00:32:01
NFASC0012	ctl	m	35	28.3	FALSE	FALSE	FALSE	3	66.8642	1.09721	1.51989	-0.422674	2010-01-02 00:32:31
NFASC0012	ctl	m	35	28.3	FALSE	FALSE	FALSE	3	68.0226	0.0128175	1.00788	-0.995067	2010-01-02 00:33:01
NFASC0012	ctl	m	35	28.3	FALSE	FALSE	FALSE	3	66.3425	-0.715802	0.647627	-1.36343	2010-01-02 00:33:31
NFASC0012	ctl	m	35	28.3	FALSE	FALSE	FALSE	3	70.2934	0.42206	1.39904	-0.976978	2010-01-02 00:34:01
NFASC0012	ctl	m	35	28.3	FALSE	FALSE	FALSE	3	65.8033	0.133481	1.11819	-0.984705	2010-01-02 00:34:31
NFASC0012	ctl	m	35	28.3	FALSE	FALSE	FALSE	3	66.8461	0.7446	1.23151	-0.48691	2010-01-02 00:35:01
NFASC0012	ctl	m	35	28.3	FALSE	FALSE	FALSE	3	70.0325	0.972369	1.55873	-0.586365	2010-01-02 00:35:31
NFASC0012	ctl	m	35	28.3	FALSE	FALSE	FALSE	3	67.3033	0.120446	0.656794	-0.536348	2010-01-02 00:36:01
NFASC0012	ctl	m	35	28.3	FALSE	FALSE	FALSE	3	68.2706	0.17008	1.08228	-0.912199	2010-01-02 00:36:31
NFASC0012	ctl	m	35	28.3	FALSE	FALSE	FALSE	3	66.6369	-0.539328	0.8671	-1.40643	2010-01-02 00:37:01
NFASC0012	ctl	m	35	28.3	FALSE	FALSE	FALSE	3	68.2364	-0.32906	0.000699755	-0.32976	2010-01-02 00:37:31
NFASC0012	ctl	m	35	28.3	FALSE	FALSE	FALSE	3	69.2046	1.61245	1.05581	0.556644	2010-01-02 00:38:01
NFASC0012	ctl	m	35	28.3	FALSE	FALSE	FALSE	3	69.2377	2.01187	1.30666	0.705216	2010-01-02 00:38:31
NFASC0012	ctl	m	35	28.3	FALSE	FALSE	FALSE	3	66.3241	0.717157	1.41096	-0.693806	2010-01-02 00:39:01
NFASC0012	ctl	m	35	28.3	FALSE	FALSE	FALSE	3	66.4327	-0.0173191	1.16895	-1.18627	2010-01-02 00:39:31
NFASC0012	ctl	m	35	28.3	FALSE	FALSE	FALSE	3	67.9844	2.02706	1.77768	0.249378	2010-01-02 00:40:01
NFASC0012	ctl	m	35	28.3	FALSE	FALSE	FALSE	3	73.9552	2.80585	2.18052	0.625335	2010-01-02 00:40:31
NFASC0012	ctl	m	35	28.3	FALSE	FALSE	FALSE	3	66.0594	2.30979	1.17967	1.13012	2010-01-02 00:41:01
NFASC0012	ctl	m	35	28.3	FALSE	FALSE	FALSE	3	66.4708	2.06596	1.82251	0.243449	2010-01-02 00:41:31
NFASC0012	ctl	m	35	28.3	FALSE	FALSE	FALSE	3	66.9195	1.68534	1.74887	-0.0635265	2010-01-02 00:42:01
NFASC0012	ctl	m	35	28.3	FALSE	FALSE	TRUE	2	65.789	2.08473	1.78087	0.303861	2010-01-02 00:42:31
NFASC0012	ctl	m	35	28.3	FALSE	FALSE	FALSE	3	66.4898	2.29178	1.88011	0.411671	2010-01-02 00:43:01
NFASC0012	ctl	m	35	28.3	FALSE	FALSE	TRUE	2	65.4921	1.05473	0.752312	0.302418	2010-01-02 00:43:31
NFASC0012	ctl	m	35	28.3	FALSE	FALSE	FALSE	3	66.8997	0.0892921	0.369078	-0.279786	2010-01-02 00:44:01
NFASC0012	ctl	m	35	28.3	FALSE	FALSE	FALSE	3	65.4497	0.323893	0.669315	-0.345422	2010-01-02 00:44:31
NFASC0012	ctl	m	35	28.3	FALSE	FALSE	FALSE	3	68.2755	0.187972	0.451776	-0.263804	2010-01-02 00:45:01
NFASC0012	ctl	m	35	28.3	FALSE	FALSE	TRUE	2	67.1049	0.212608	0.667368	-0.454759	2010-01-02 00:45:31
NFASC0012	ctl	m	35	28.3	FALSE	FALSE	FALSE	3	67.8849	0.328584	1.14613	-0.817548	2010-01-02 00:46:01
NFASC0012	ctl	m	35	28.3	FALSE	FALSE	FALSE	3	65.7765	0.0794579	0.37734	-0.297882	2010-01-02 00:46:31
NFASC0012	ctl	m	35	28.3	FALSE	FALSE	FALSE	3	66.1146	-0.301713	0.0222506	-0.323964	2010-01-02 00:47:01
NFASC0012	ctl	m	35	28.3	FALSE	FALSE	FALSE	3	66.8676	0.692397	0.962105	-0.269708	2010-01-02 00:47:31
NFASC0012	ctl	m	35	28.3	FALSE	FALSE	FALSE	3	67.2528	0.76146	1.18283	-0.421371	2010-01-02 00:48:01
NFASC0012	ctl	m	35	28.3	FALSE	FALSE	FALSE	3	69.1435	0.508864	1.37217	-0.863306	2010-01-02 00:48:31
NFASC0012	ctl	m	35	28.3	FALSE	FALSE	FALSE	3	66.6372	0.428335	1.44619	-1.01785	2010-01-02 00:49:01
NFASC0012	ctl	m	35	28.3	FALSE	FALSE	FALSE	3	66.9329	0.264516	0.427683	-0.163167	2010-01-02 00:49:31
NFASC0012	ctl	m	35	28.3	FALSE	FALSE	FALSE	3	67.2519	-0.0695001	0.820793	-0.890293	2010-01-02 00:50:01
NFASC0012	ctl	m	35	28.3	FALSE	FALSE	FALSE	3	67.8094	0.17244	0.680973	-0.508534	2010-01-02 00:50:31
NFASC0012	ctl	m	35	28.3	FALSE	FALSE	FALSE	3	67.009	1.58523	1.03762	0.547604	2010-01-02 00:51:01
NFASC0012	ctl	m	35	28.3	FALSE	FALSE	FALSE	Wake	84.0381	2.19297	1.44525	0.747724	2010-01-02 00:51:31
NFASC0012	ctl	m	35	28.3	FALSE	FALSE	FALSE	Wake	81.5547	1.98808	1.53577	0.45231	2010-01-02 00:52:01
NFASC0012	ctl	m	35	28.3	FALSE	FALSE	FALSE	1	70.8669	1.83365	1.1173	0.71635	2010-01-02 00:52:31
NFASC0012	ctl	m	35	28.3	FALSE	FALSE	FALSE	Wake	79.5475	1.9209	0.0471698	1.87373	2010-01-02 00:53:01
NFASC0012	ctl	m	35	28.3	FALSE	FALSE	FALSE	Wake	72.3352	1.94348	-0.187764	2.13124	2010-01-02 00:53:31
NFASC0012	ctl	m	35	28.3	FALSE	FALSE	FALSE	Wake	73.7867	1.77521	0.669623	1.10558	2010-01-02 00:54:01
NFASC0012	ctl	m	35	28.3	FALSE	FALSE	FALSE	Wake	74.8483	2.48756	1.8892	0.598358	2010-01-02 00:54:31
NFASC0012	ctl	m	35	28.3	FALSE	FALSE	FALSE	Wake	64.7072	1.37523	0.981104	0.394129	2010-01-02 00:55:01
NFASC0012	ctl	m	35	28.3	FALSE	FALSE	FALSE	1	63.6981	-0.436615	-0.887922	0.451307	2010-01-02 00:55:31
NFASC0012	ctl	m	35	28.3	FALSE	FALSE	FALSE	Wake	64.5114	-0.359851	-1.10304	0.743191	2010-01-02 00:56:01
NFASC0012	ctl	m	35	28.3	FALSE	FALSE	FALSE	1	64.0915	-0.524097	-1.43046	0.906359	2010-01-02 00:56:31
NFASC0012	ctl	m	35	28.3	FALSE	FALSE	FALSE	1	63.2092	-0.0329055	-1.24019	1.20728	2010-01-02 00:57:01
NFASC0012	ctl	m	35	28.3	FALSE	FALSE	FALSE	1	62.3326	0.165853	-1.23991	1.40576	2010-01-02 00:57:31
NFASC0012	ctl	m	35	28.3	FALSE	FALSE	FALSE	1	61.7881	-0.126743	-1.04871	0.921965	2010-01-02 00:58:01
NFASC0012	ctl	m	35	28.3	FALSE	FALSE	FALSE	1	60.7476	0.139066	-1.05443	1.1935	2010-01-02 00:58:31
NFASC0012	ctl	m	35	28.3	FALSE	FALSE	FALSE	2	59.8538	0.0563803	-1.22861	1.28499	2010-01-02 00:59:01
NFASC0012	ctl	m	35	28.3	FALSE	FALSE	FALSE	2	61.7214	-0.688279	-1.43251	0.744227	2010-01-02 00:59:31
NFASC0012	ctl	m	35	28.3	FALSE	FALSE	FALSE	2	61.0939	0.139501	-1.33777	1.47727	2010-01-02 01:00:01
NFASC0012	ctl	m	35	28.3	FALSE	FALSE	FALSE	2	59.9849	-0.278022	0.168814	-0.446836	2010-01-02 01:00:31
NFASC0012	ctl	m	35	28.3	FALSE	FALSE	FALSE	2	60.0395	0.587787	0.505853	0.0819334	2010-01-02 01:01:01
NFASC0012	ctl	m	35	28.3	FALSE	FALSE	FALSE	2	59.0883	0.794439	-0.73424	1.52868	2010-01-02 01:01:31
NFASC0012	ctl	m	35	28.3	FALSE	FALSE	FALSE	2	60.7515	0.419039	-0.938792	1.35783	2010-01-02 01:02:01
NFASC0012	ctl	m	35	28.3	FALSE	FALSE	FALSE	2	60.3085	0.409789	-1.00712	1.41691	2010-01-02 01:02:31
NFASC0012	ctl	m	35	28.3	FALSE	FALSE	FALSE	2	59.8279	0.381514	-1.03849	1.42	2010-01-02 01:03:01
NFASC0012	ctl	m	35	28.3	FALSE	FALSE	FALSE	2	59.8677	0.868486	-1.0246	1.89309	2010-01-02 01:03:31
[truncated: 25,903 more rows]

## Sheet: explanation
data represent all 30 second epochs during the night for each subject
Explanation of columns:
subject	name given to an individual participant
patient	either a patient (pat) or control (ctl)
gender	gender of the subject f=female, m=male
age	age of the subject
bmi	bmi of the subject
leg	is there a leg movement
apnea	is there a hypopnea/apnea
stage	sleep stage of the subject
arousal trans	transitions from deep sleep to light sleep (NREM3 > NREM1/2 or NREM2 > NREM1)
HR	average HR over the 30 seconds
LF	average LF over the 30 seconds
HF	average HF over the 30 seconds
LFHF	average LF divided by HF over the 30 seconds
time	starttime of the 30 seconds epoch; because all measurements pass midnight every measurement starts on january 1 2010 and ends januari 2 2010
